# Supplementary material for: Synergistic olfactory processing for social plasticity in desert locusts
Source: Nat Commun. 2024 Jun 28;15:5476. doi: 10.1038/s41467-024-49719-7 (PMC11213921; doi:10.1038/s41467-024-49719-7)
Supplement: Supplementary file 4 — Source Data [file 41467_2024_49719_MOESM4_ESM.xlsx]

## Sheet: Fig. 1b,d
	Figure 1b	gregarious Vis(+) Olf (+)						Figure 1d	solitarious Vis(+) Olf (+)
	Animal	Ctr	Lvs	Lct	LvsLct			Animal	Ctr	Lvs	Lct	LvsLct
visit density	1	0.147803	0.126468	0.115126	0.610604		visit density	1	0.00211855	0.285418	0.000454606	0.712009
	2	0.294196	0.0446838	0.250784	0.410336			2	0.0410311	0.892824	0.0620529	0.0040916
	3	0.0974613	0.140365	0.194162	0.568012			3	0.00452607	0.845157	0.000791499	0.149526
	4	0.0746988	0.306387	0.126957	0.491957			4	0.260288	0.684543	0.0220781	0.0330909
	5	0.327958	0.112584	0.117503	0.441954			5	0.161017	0.837673	0.000298197	0.00101216
	6	0.051299	0.135416	0.325199	0.488086			6	0.0425348	0.0389814	0.508245	0.410239
	7	0.247262	0.0255309	0.184378	0.542829			7	0.433723	0.00137253	0.000372213	0.564532
	8	0.0793113	0.0841509	0.181008	0.655529			8	0.0301573	0.165455	0.0375855	0.766803
	9	0.00366748	0.333799	0.0640082	0.598525			9	0.0288965	0.0936416	0.460053	0.417409
	10	0.234765	0.194308	0.342498	0.228429			10	0.408513	0.250113	0.139762	0.201612
	11	0.259157	0.0704886	0.612104	0.0582504			11	0.167407	0.00265887	0.00868432	0.82125
	12	0.0179929	0.0253074	0.404812	0.551888			12	0.184007	0.05782	0.749577	0.00859609
	13	0.00494707	0.250804	0.669589	0.07466			13	0.00729415	0.0740104	0.0755709	0.843125
	14	0.205547	0.17407	0.206585	0.413798			14	0.0616969	0.503149	0.388345	0.0468089
	15	0.889761	0.00071375	0.00152842	0.107997			15	0.0603215	0.12467	0.658609	0.156399
	16	0.342866	0.240737	0.235098	0.181299			16	0.000386943	0.27088	0.00242206	0.726311
	17	0.0794442	0.525385	0.286841	0.10833			17	0.00118775	0.172703	0.825438	0.000670888
	18	0.332037	0.119671	0.203054	0.345238			18	0.452466	5.48747e-08	0.00753675	0.539997
	19	0.0474092	0.0834544	0.241708	0.627428			19	0.0853793	0.81002	0.0840806	0.0205201
	20	0.00527585	0.378129	0.0396977	0.576897			20	0.00590216	0.867091	0.000340012	0.126666
	21	0.0684135	0.0372518	0.338103	0.556231			21	0.0626934	0.39949	0.408701	0.129116
	22	0.0780971	0.301694	0.329137	0.291072			22	0.284849	0.452714	0.189959	0.0724773
	23	0.18526	0.0947621	0.509055	0.210922			23	0.00944891	0.389374	0.00895239	0.592225
	24	0.142954	0.163116	0.176244	0.517685			24	0.243871	0.63566	0.106868	0.0136006
	25	0.113627	0.14508	0.360928	0.380365			25	0.000518343	0.810904	4.90476e-05	0.188529
	26	0.152567	0.0699998	0.0857977	0.691635			mean	0.121609	0.386653	0.189873	0.301865
	mean	0.172453	0.160937	0.253919	0.412691			CI (lower)	0.0728776	0.273204	0.105222	0.193595
	CI (lower)	0.122311	0.119682	0.19992	0.334881			CI (upper)	0.187675	0.519913	0.311907	0.422582
	CI (upper)	0.273377	0.218332	0.327116	0.482271
	Figure 1b	gregarious Vis(-) Olf (+)						Figure 1d	solitarious Vis(-) Olf (+)
	Animal	Ctr	Lvs	Lct	LvsLct			Animal	Ctr	Lvs	Lct	LvsLct
visit density	1	0.135721	0.113812	0.22262	0.527847		visit density	1	0.587509	0.0571825	0.266236	0.0890727
	2	0.169491	0.0639298	0.0267323	0.739847			2	0.00662301	0.797316	0.00915877	0.186903
	3	0.123127	0.143563	0.361937	0.371373			3	0.000409119	0.000278348	0.871197	0.128115
	4	0.124709	0.292921	0.230623	0.351747			4	0.908208	0.0882489	1.95774e-05	0.0035239
	5	0.01932	0.39919	0.555473	0.0260167			5	0.0137741	0.669709	0.277641	0.0388757
	6	0.164562	0.260728	0.298904	0.275805			6	0.00499836	0.0146526	0.00533931	0.97501
	7	0.175976	0.253461	0.271953	0.29861			7	0.277822	0.664186	0.0258089	0.0321828
	8	0.148148	0.373296	0.230962	0.247594			8	0.189062	0.0520533	0.529109	0.229776
	9	0.127679	0.168089	0.304805	0.399426			9	0.37417	0.00936472	0.033488	0.582977
	10	0.380247	0.124214	0.256977	0.238561			10	0.188878	0.294498	0.106189	0.410435
	11	0.126943	0.303199	0.209128	0.360731			11	0.368088	0.239814	0.135838	0.256261
	12	0.418307	0.135142	0.404792	0.0417593			12	0.01602	0.00349578	0.028573	0.951911
	13	0.266848	0.256031	0.215099	0.262023			13	0.0897616	0.136438	0.245066	0.528734
	14	0.218474	0.0585352	0.503625	0.219366			14	0.0127609	0.0446371	0.940826	0.00177575
	15	0.116643	0.398082	0.148155	0.33712			15	0.0822073	0.00912794	0.902411	0.00625326
	16	0.194846	0.0363841	0.363521	0.405249			16	0.0262626	0.0369301	0.914332	0.0224752
	17	0.00614935	0.207854	0.748673	0.037324			17	0.0856219	0.608822	0.150213	0.155344
	18	0.230535	0.29123	0.236307	0.241927			18	0.963491	1.60408e-09	0.0365084	1.11952e-07
	19	0.0636384	0.755148	0.0372209	0.143993			19	0.213983	0.0327956	0.0796891	0.673532
	20	0.0316056	0.439951	0.412023	0.11642			20	3.83388e-07	0.000923603	9.76205e-05	0.998978
	21	0.0725221	0.241897	0.487596	0.197985			21	0.161335	0.0525164	0.742264	0.0438851
	22	0.0302931	0.806941	0.155712	0.00705388			22	0.00748044	0.726252	0.237077	0.0291903
	23	0.000995175	0.000864076	0.431839	0.566302			23	0.421843	0.0825875	0.384399	0.111171
	24	0.101256	0.22752	0.112244	0.558979			24	0.315261	0.0553977	0.30183	0.327511
	25	0.0663223	0.0270997	0.198471	0.708107			25	0.0960058	0.0331763	0.188178	0.68264
	26	0.069094	0.17025	0.304854	0.455802			26	0.221909	0.353229	0.265098	0.159764
	mean	0.137825	0.251897	0.297317	0.31296			27	0.770346	0.00285235	0.0303803	0.196421
	CI (lower)	0.104926	0.190472	0.243413	0.242444			28	0.300453	0.269208	0.19084	0.239498
	CI (upper)	0.186185	0.344882	0.36953	0.393093			29	0.0938354	0.706996	0.117521	0.0816477
								30	0.203918	0.180384	0.286153	0.329545
								31	0.403145	0.0325773	0.26021	0.304068
								32	0.263345	0.10122	0.350531	0.284904
								mean	0.0302629	0.028595	0.039913	0.0358165
								CI (lower)	0.0210122	0.017829	0.0272107	0.0242961
								CI (upper)	0.0453373	0.0454435	0.0573009	0.0521151
	Figure 1b	gregarious Vis(+) Olf (-)						Figure 1d	solitarious Vis(+) Olf (-)
	Animal	Ctr	Lvs	Lct	LvsLct			Animal	Ctr	Lvs	Lct	LvsLct
visit density	1	0.194214	0.146158	0.564955	0.0946725		visit density	1	0.0268362	0.22225	0.209823	0.54109
	2	0.191011	0.177764	0.375273	0.255952			2	0.151358	0.579079	0.167946	0.101617
	3	0.120443	0.126785	0.399182	0.35359			3	0.027857	0.748871	0.123477	0.0997946
	4	0.278445	0.128043	0.403287	0.190225			4	0.0853742	0.185571	0.556194	0.17286
	5	0.0295291	0.233371	0.2493	0.487799			5	0.192675	0.288212	0.466833	0.0522798
	6	0.0902593	0.440086	0.369178	0.100477			6	0.229294	0.661987	0.0320134	0.0767058
	7	0.139158	0.143949	0.63661	0.080283			7	0.184899	0.148269	0.23035	0.436483
	8	0.242843	0.199396	0.271339	0.286422			8	0.199806	0.191896	0.172152	0.436147
	9	0.122967	0.111606	0.409873	0.355554			9	0.262411	0.343522	0.0713315	0.322735
	10	0.225937	0.302393	0.130742	0.340928			10	0.269637	0.260435	0.242074	0.227854
	11	0.277684	0.0620934	0.0730097	0.587213			11	0.177214	0.292645	0.152244	0.377897
	12	0.373788	0.272659	0.178901	0.174652			12	0.208612	0.715933	0.018731	0.0567234
	13	0.261256	0.165361	0.382335	0.191048			13	0.210593	0.38216	0.14045	0.266797
	14	0.201994	0.104407	0.390864	0.302735			14	1.46773e-07	0.9935	0.00577135	0.000728479
	15	0.183216	0.296767	0.474398	0.045619			15	0.262749	0.735981	0.00113569	0.000133868
	16	0.246239	0.091607	0.247569	0.414585			16	0.00337866	1.6178e-11	4.588e-08	0.996621
	17	0.338956	0.230996	0.225994	0.204055			17	0.251301	0.631984	0.0634931	0.0532223
	18	0.33222	0.0520002	0.153127	0.462653			18	0.000114679	0.992981	0.00689572	8.12851e-06
	19	0.0935322	0.07638	0.313818	0.516269			19	0.893476	0.106524	1.82332e-10	3.23726e-09
	20	0.395099	0.287486	0.197791	0.119625			20	1.96187e-10	0.794234	2.84227e-11	0.205766
	21	0.234171	0.190675	0.250453	0.324702			21	0.37567	0.3686	0.144919	0.110811
	22	0.179576	0.349404	0.176306	0.294714			22	0.885738	0.00198511	0.112042	0.000235428
	23	0.13186	0.242007	0.248048	0.378085			23	0.0864204	0.527561	0.160347	0.225672
	24	0.133538	0.266884	0.301697	0.29788			24	0.137032	0.240796	0.239075	0.383096
	25	0.13507	0.392385	0.161507	0.311038			25	0.847313	1.52476e-07	0.15267	1.66719e-05
	26	0.138363	0.231332	0.177229	0.453076			mean	0.23879	0.416599	0.138799	0.205812
	27	0.466004	0.123829	0.103751	0.306416			CI (lower)	0.157845	0.308705	0.0957121	0.135672
	28	0.251545	0.115759	0.23149	0.401207			CI (upper)	0.36881	0.537927	0.207583	0.32695
	mean	0.214604	0.198628	0.289215	0.297553
	CI (lower)	0.179841	0.164086	0.243615	0.247084
	CI (upper)	0.252997	0.238344	0.343136	0.347278

## Sheet: Fig. 2e
Figure 2e
Time (s)	1.99792	2.00728	2.01667	2.0263	2.03567	2.04478	2.05417	2.06353	2.07292	2.08228	2.09167	2.10103	2.11042	2.11978	2.12917	2.13853	2.14792	2.15728	2.1664	2.17578	2.18515	2.19478	2.20417	2.21328	2.22265	2.23203	2.2414	2.25078	2.26015	2.26953	2.2789	2.28828	2.29765	2.30703	2.3164	2.32552	2.33488	2.34427	2.35363	2.36328	2.37265	2.38177	2.39113	2.40052	2.40988	2.41927	2.42863	2.43802	2.44738
Abundance	159540495	156608193	154790221	151313972	149820676	150572331	151922529	151339025	145333143	146077413	144002018	145620132	145261570	142694402	142313498	141626907	140908518	141684739	144138520	138579563	136265176	139046129	138538187	136237837	133297443	129655604	131282826	130780218	132557282	131758247	131919438	130619308	128849400	127393106	129100653	127629640	126184383	123290589	123624721	125887434	125568917	123768155	122255177	120355306	122546093	121252310	120619374	119952714	119132968
[truncated: 1,768 more columns]

## Sheet: Fig. 2f,h
	Animal	Figure 2f | gregarious (Ctr)																			Animal	Figure 2f | gregarious (Lct)																			Animal	Figure 2f | gregarious (Laa)
ΔF/F0 (%)	1	NaN	NaN	NaN	NaN	NaN	NaN	NaN	NaN	NaN	NaN	NaN	NaN	NaN	NaN	NaN	NaN	NaN		ΔF/F0 (%)	1	-0.430012	-0.0755625	-0.141057	-0.0609848	0.177621	0.529997	0.825741	1.14937	1.31608	1.56259	1.64666	2.0876	2.37266	2.68252	2.88489	2.97567	2.87837		ΔF/F0 (%)	1	-1.3717	-0.695211	-0.020083	0.548003	0.700745	0.838246	1.59904	2.17758
	2	NaN	NaN	NaN	NaN	NaN	NaN	NaN	NaN	NaN	NaN	NaN	NaN	NaN	NaN	NaN	NaN	NaN			2	-0.0851816	-0.0539326	-0.025414	0.00168307	0.055004	0.107841	0.174442	0.210897	0.25472	0.302886	0.364856	0.408991	0.42788	0.431825	0.45618	0.496302	0.539786			2	-0.110414	-0.0666683	-0.0129003	0.0298737	0.0689886	0.0911202	0.110764	0.107253
	3	NaN	NaN	NaN	NaN	NaN	NaN	NaN	NaN	NaN	NaN	NaN	NaN	NaN	NaN	NaN	NaN	NaN			3	-1.03929	-0.561723	-0.00674535	0.496351	0.435579	0.675833	0.795638	1.55179	2.06652	2.13026	2.1388	2.41471	3.08939	3.65222	3.40014	3.36337	3.0726			3	-0.851541	-0.544883	0.17128	0.060639	0.553554	0.610951	2.33089	4.13937
	4	NaN	NaN	NaN	NaN	NaN	NaN	NaN	NaN	NaN	NaN	NaN	NaN	NaN	NaN	NaN	NaN	NaN			4	-0.151454	-0.256397	0.0142751	0.0666538	0.0766035	0.250319	0.419746	1.2907	1.7902	2.37999	2.58765	2.9544	3.32937	3.61915	3.89026	4.28283	4.80427			4	-0.767495	-0.449115	-0.0858104	0.00520076	0.41247	0.88475	1.49359	1.85533
	5	NaN	NaN	NaN	NaN	NaN	NaN	NaN	NaN	NaN	NaN	NaN	NaN	NaN	NaN	NaN	NaN	NaN			5	-0.351725	0.0472281	0.115502	0.104961	-0.00380125	0.0878357	0.231345	0.326662	0.32095	0.130119	0.0519414	-0.200745	-0.418	-0.453366	-0.389987	-0.457727	-0.65167			5	0.191729	0.277352	0.00719458	-0.123585	-0.0919436	-0.260747	1.01935	2.32839
	6	NaN	NaN	NaN	NaN	NaN	NaN	NaN	NaN	NaN	NaN	NaN	NaN	NaN	NaN	NaN	NaN	NaN			6	-0.431276	-0.293262	-0.238749	-0.0254105	0.233175	0.755522	1.1428	1.56265	1.96749	2.3059	2.54169	2.43633	2.51526	2.44998	2.50322	2.41268	2.54289			6	-0.27788	-0.158519	-0.259725	-0.00401411	0.166685	0.533453	1.0369	1.85211
	7	NaN	NaN	NaN	NaN	NaN	NaN	NaN	NaN	NaN	NaN	NaN	NaN	NaN	NaN	NaN	NaN	NaN			7	-0.15579	-0.1355	-0.10052	0.0174932	0.0435015	0.330816	0.670084	1.04886	1.41504	1.4514	1.50575	1.31	1.10127	0.858072	0.660514	0.827863	0.949665			7	-0.186905	-0.407987	-0.461814	-0.20237	0.106302	1.15277	2.05589	2.86294
	8	NaN	NaN	NaN	NaN	NaN	NaN	NaN	NaN	NaN	NaN	NaN	NaN	NaN	NaN	NaN	NaN	NaN			8	-0.0866744	-0.239416	-0.191344	-0.141983	0.209165	0.450252	0.615376	0.773829	0.950811	1.11697	1.11244	1.07732	0.91396	1.02613	1.03593	1.27291	1.16765			8	-0.162736	-0.225173	-0.120139	-0.176606	0.091055	0.5936	1.14461	1.40116
	9	NaN	NaN	NaN	NaN	NaN	NaN	NaN	NaN	NaN	NaN	NaN	NaN	NaN	NaN	NaN	NaN	NaN			9	-0.236529	-0.238431	-0.0952193	0.0873066	0.237971	0.244903	0.297311	0.389523	0.479173	0.578251	0.635032	0.719484	0.758774	0.752311	0.692864	0.624695	0.630683			9	-0.345787	-0.147054	-0.070687	0.0683171	0.152607	0.342604	0.460989	0.527027
	10	NaN	NaN	NaN	NaN	NaN	NaN	NaN	NaN	NaN	NaN	NaN	NaN	NaN	NaN	NaN	NaN	NaN			10	-0.266945	-0.154607	-0.0786466	0.0437075	0.177285	0.279206	0.475812	0.579401	0.870344	1.03243	1.25981	1.35789	1.39449	1.39581	1.34989	1.25372	1.18087			10	-0.0632125	-0.196285	-0.234978	-0.022764	0.156319	0.360921	0.437244	1.09671
	11	NaN	NaN	NaN	NaN	NaN	NaN	NaN	NaN	NaN	NaN	NaN	NaN	NaN	NaN	NaN	NaN	NaN			11	0.415454	0.456907	0.0415776	-0.359692	-0.328587	-0.22566	-0.136119	-0.159512	-0.132554	-0.102488	-0.355961	-0.149787	-0.0132162	0.069364	0.0231094	0.0179636	0.517803			11	-1.01741	-0.461695	-0.329272	0.104306	0.569904	1.13417	1.1107	1.18503
	12	NaN	NaN	NaN	NaN	NaN	NaN	NaN	NaN	NaN	NaN	NaN	NaN	NaN	NaN	NaN	NaN	NaN			12	-0.228782	-0.122632	0.125051	0.226363	0.160413	0.0913224	0.0786869	0.206946	0.420954	0.690569	1.06083	1.35222	1.63516	1.83566	2.05898	2.33445	2.57472			12	-0.351635	-0.0493553	0.0745736	0.326417	0.964721	1.86382	2.74349	2.94482
	13	NaN	NaN	NaN	NaN	NaN	NaN	NaN	NaN	NaN	NaN	NaN	NaN	NaN	NaN	NaN	NaN	NaN			13	-0.540825	-0.366477	-0.0902174	0.143275	0.231534	0.62271	1.99979	3.55599	4.89344	5.45337	5.90514	6.28377	6.45725	6.60218	6.6533	6.79891	6.87028			13	-0.437706	-0.283696	-0.225703	-0.178041	-0.0752682	1.20041	3.03756	4.92445
	14	NaN	NaN	NaN	NaN	NaN	NaN	NaN	NaN	NaN	NaN	NaN	NaN	NaN	NaN	NaN	NaN	NaN			14	-0.363861	-0.292568	-0.0806046	0.240364	0.304505	0.192166	0.245736	0.343914	0.601083	0.692232	0.925461	1.10319	1.3976	1.58894	1.7752	2.09282	2.37295			14	-0.134555	-0.311288	-0.203015	0.0186146	0.335079	0.295164	0.566362	1.04011
	15	NaN	NaN	NaN	NaN	NaN	NaN	NaN	NaN	NaN	NaN	NaN	NaN	NaN	NaN	NaN	NaN	NaN			15	-0.850995	-0.553831	-0.154409	0.230311	0.525321	0.803603	1.16816	1.9756	3.00994	3.74917	3.72344	3.17899	2.58704	2.21106	1.9678	1.84098	1.75967			15	-0.695591	-0.220929	0.0696809	0.273372	0.22211	0.351357	0.471864	0.960753
	16	0.203922	0.0909359	0.0300114	-0.0594286	-0.0863952	-0.179046	-0.223852	-0.173347	-0.135488	-0.0829748	-0.0306346	-0.0967068	0.00142732	0.00661672	0.196869	0.301651	0.429237			16	-0.0143298	-0.00305512	0.0320179	-0.0901081	-0.0596473	0.135122	0.321207	0.967302	1.81595	2.82229	3.15879	3.01163	2.40738	1.89797	1.49811	1.34612	1.22825			16	-0.546158	-0.0853768	0.105502	0.150393	0.0293349	0.346306	0.8186	1.53574
	17	-0.474269	-0.138471	0.414379	-0.0160166	0.30316	-0.0887812	0.283984	0.147408	0.287803	0.453061	0.252919	0.292664	0.245041	0.421963	0.539125	0.583168	-0.0908462			17	-0.293836	-0.135464	0.0700482	0.336282	0.137115	-0.114145	0.552482	1.92432	3.58324	4.49501	4.3764	3.84659	2.85704	2.08634	1.361	0.59333	0.300286			17	-0.295245	-0.112716	-0.116743	-0.107355	-0.0277889	0.659848	2.07118	3.7234
	18	0.246777	0.226134	-0.000594704	-0.180739	-0.228255	-0.0633222	0.151587	0.503979	1.03316	1.63043	1.94997	1.9459	1.72009	1.43138	1.20151	0.918574	0.803744			18	0.426344	0.203076	0.00104577	-0.141547	-0.241361	-0.247558	0.895394	2.83237	5.18514	6.25727	6.16055	5.30391	4.30402	3.40471	2.61237	1.992	1.42521			18	-0.0941934	-0.178444	-0.12856	-0.0291788	-0.0223227	0.452699	1.07188	2.18093
	19	NaN	NaN	NaN	NaN	NaN	NaN	NaN	NaN	NaN	NaN	NaN	NaN	NaN	NaN	NaN	NaN	NaN			19	0.278309	0.187516	0.159243	-0.120752	-0.213543	-0.290773	-0.170247	0.578636	1.44049	2.3828	2.47709	2.33224	1.8873	1.58236	1.21297	0.924087	0.450269			19	0.067767	0.044217	0.113537	0.0192659	-0.0342731	-0.210514	0.548733	1.37214
	20	-0.303466	-0.27228	-0.131089	0.0996581	0.153478	0.4537	0.91625	1.5153	1.89295	1.86552	1.61622	1.45288	1.10505	0.944161	0.799649	0.676235	0.686282			20	-0.624575	-0.309439	0.108606	0.282704	0.262876	0.279829	0.693446	1.37304	2.12894	2.59109	2.58082	2.20316	1.60392	1.04811	0.561104	0.267618	0.0181979			20	-0.454887	-0.414045	-0.171431	0.0107177	0.177908	0.851736	2.30753	3.96736
	21	-0.0950247	0.174882	0.208694	-0.323299	-0.0359705	0.0707183	-0.0686736	-0.517234	-0.400871	-0.280838	-0.247939	-0.530974	-0.732576	-0.467472	-0.38021	-0.271824	-0.54311			21	-0.47029	-0.121699	-0.0502135	0.117732	0.166589	0.357882	0.310057	0.555796	0.780281	1.17075	1.43794	1.39866	1.17804	0.837655	0.644315	0.48196	0.399846			21	-0.00777641	0.192357	0.14111	0.0034706	-0.129114	-0.200048	0.124564	0.484125
	22	-1.11925	-0.574201	-0.0702414	0.366789	0.570616	0.826291	1.22041	1.59992	1.86512	2.13282	2.44345	2.73526	2.94326	3.05885	3.22497	3.4815	3.87465			22	-1.14508	-0.675969	-0.200468	0.268419	0.694871	1.05823	1.34394	1.74562	2.19129	2.40637	2.26086	1.80817	1.42102	1.07644	0.832436	0.738264	0.732222			22	-1.09978	-0.820496	-0.464502	0.113665	0.754279	1.51684	2.05629	2.57295
	23	0.402123	0.134351	-0.191714	-0.214578	-0.135918	0.00573688	0.061475	0.261501	0.274486	0.317582	0.12197	-0.0799577	-0.245981	-0.470186	-0.500418	-0.752218	-0.893111			23	0.558387	0.391853	-0.00712812	-0.370605	-0.492683	-0.0798238	0.565348	1.86741	3.05106	3.84081	3.81912	3.43368	3.18374	2.88333	2.28298	1.50352	0.732065			23	-0.0641892	-0.381046	-0.634856	-0.483922	0.311426	1.25259	2.14842	2.68027
	24	-0.163272	-0.267035	-0.187463	-0.0159894	0.269786	0.363973	0.818499	1.40337	2.1018	2.18757	1.95502	1.57556	1.4715	1.47452	1.70076	1.92768	2.14828			24	-0.354305	-0.149159	-0.0805935	0.0130999	0.177137	0.393822	1.58938	3.21995	4.9711	5.43639	4.91818	4.04306	3.14556	2.58637	2.04339	1.66032	1.22584			24	-0.172038	-0.0232855	0.0286625	-0.0409741	-0.0463041	0.253939	1.53337	3.3629
	25	-0.00465666	0.223525	0.295305	0.125157	-0.304759	-0.334571	0.421243	1.4459	1.95663	2.12883	1.71469	1.67409	1.24764	1.23241	0.60744	0.251393	-0.145563			25	0.528827	0.06805	-0.180343	-0.414999	-0.341655	0.340121	2.46171	5.18535	6.70553	6.84993	6.06302	5.42621	4.36858	3.13091	2.01947	1.20595	0.550887			25	0.0565339	-0.406021	-0.628765	0.00670145	0.147195	0.824356	2.03087	3.87285
	26	0.0635624	0.0482491	0.0532858	-0.0202021	-0.0089666	-0.135929	-0.130592	-0.139883	-0.163595	-0.137327	-0.109388	0.0337328	0.0109506	-0.0693442	-0.12102	-0.0967362	-0.0750403			26	-0.12488	-0.16934	-0.104947	-0.0595705	0.165523	0.293215	0.862045	1.4372	2.1362	2.28595	2.19118	1.79826	1.36963	0.97362	0.614136	0.315544	0.0580407			26	-0.0803314	-0.0796525	-0.00156895	0.0320981	0.0216641	0.107791	0.36714	0.849185
	27	0.00914385	-0.0978565	-0.0416038	0.025296	0.0725585	0.032462	0.0694426	0.152513	0.308125	0.314693	0.335015	0.325395	0.303975	0.25842	0.0813319	-0.0936838	-0.362744			27	-0.0366389	-0.0881984	-0.0644005	0.0137555	0.0613671	0.114115	0.325599	0.800546	1.49923	1.99761	2.09496	0.947838	-0.15564	-1.15418	-1.25953	-1.41306	-1.34756			27	0.0798697	0.0988009	-0.0482715	-0.0432781	-0.208516	0.121395	0.602588	1.57207
	28	-0.356402	-0.227861	-0.0199599	0.0901422	0.246646	0.267435	0.260871	0.354092	0.375093	0.491901	0.431852	0.602966	0.842225	0.752233	0.727135	0.530947	0.634039			28	-0.00152469	0.0588226	0.0686629	0.17835	0.0445726	-0.348883	-0.900187	-1.03423	-0.772556	-0.164225	0.221306	0.725124	1.46136	1.80904	1.46482	0.5383	0.192652			28	0.62592	0.405821	-0.0215814	-0.244466	-0.306276	-0.459418	0.192635	1.44626
	Time (s)	0	1	2	3	4	5	6	7	8	9	10	11	12	13	14	15	16			Time (s)	0	1	2	3	4	5	6	7	8	9	10	11	12	13	14	15	16			Time (s)	0	1	2	3	4	5	6	7
	mean	-0.132568	-0.0566358	0.0299175	-0.0102676	0.0679984	0.101556	0.315053	0.546126	0.782935	0.918439	0.869427	0.827568	0.742717	0.714462	0.673095	0.621391	0.538819			mean	-0.217053	-0.127972	-0.0412497	0.0386843	0.103445	0.253136	0.637669	1.295	1.96215	2.35163	2.38799	2.23617	2.02074	1.8173	1.60178	1.43898	1.32774			mean	-0.305977	-0.203585	-0.126031	0.00408926	0.178591	0.553933	1.26761	2.10797
	CI (lower)	-0.436702	-0.221708	-0.060598	-0.103097	-0.0603569	-0.0545951	0.0984425	0.164517	0.306887	0.411279	0.366864	0.321538	0.252474	0.245785	0.222903	0.141437	-0.0162023			CI (lower)	-0.373256	-0.219545	-0.0799528	-0.0424056	0.0040549	0.125085	0.405264	0.900435	1.39982	1.74645	1.80815	1.72008	1.54472	1.33225	1.14463	0.979244	0.847234			CI (lower)	-0.481593	-0.302059	-0.215787	-0.0584678	0.0810185	0.361496	0.979323	1.68706
	CI (upper)	0.0409219	0.06437	0.152496	0.0980863	0.223719	0.330509	0.628743	1.00196	1.36426	1.50221	1.48012	1.47286	1.42346	1.41482	1.45515	1.51651	1.59085			CI (upper)	-0.0639745	-0.0311654	-0.00134343	0.112305	0.19198	0.376606	0.901312	1.82953	2.69077	3.13121	3.10184	2.89004	2.64011	2.43198	2.24523	2.14037	2.06592			CI (upper)	-0.161808	-0.105336	-0.0565248	0.0783281	0.302481	0.76377	1.5917	2.58573
	Animal	Figure 2f | solitarious (Ctr)																			Animal	Figure 2f | solitarious (Lct)																			Animal	Figure 2f | solitarious (Laa)
ΔF/F0 (%)	1	NaN	NaN	NaN	NaN	NaN	NaN	NaN	NaN	NaN	NaN	NaN	NaN	NaN	NaN	NaN	NaN	NaN		ΔF/F0 (%)	1	-0.110999	-0.173113	-0.104161	0.149713	0.075713	0.162847	0.208032	0.430266	0.471411	0.703813	0.537771	0.587234	0.434605	0.776852	0.713484	0.750323	0.644672		ΔF/F0 (%)	1	-0.12355	-0.260956	-0.167134	0.195569	0.0601472	0.295924	0.738351	1.81499
	2	NaN	NaN	NaN	NaN	NaN	NaN	NaN	NaN	NaN	NaN	NaN	NaN	NaN	NaN	NaN	NaN	NaN			2	-0.578358	-0.37318	-0.014601	0.226555	0.299821	0.439763	0.61505	0.730781	0.841024	1.18488	1.61245	1.71052	1.69228	1.64401	1.5869	1.63208	1.94441			2	-0.414439	-0.367749	-0.3295	-0.0581541	0.428826	0.741017	1.18153	1.98087
	3	NaN	NaN	NaN	NaN	NaN	NaN	NaN	NaN	NaN	NaN	NaN	NaN	NaN	NaN	NaN	NaN	NaN			3	-0.311787	0.00785498	0.108932	0.103041	0.0226509	0.0693092	0.0787214	0.143304	0.427155	0.885237	1.41705	1.63647	1.86058	1.73826	1.81703	1.83736	1.6444			3	-0.0037085	0.0936855	0.0920526	0.0441817	-0.0676911	-0.15852	1.16128	3.40334
	4	NaN	NaN	NaN	NaN	NaN	NaN	NaN	NaN	NaN	NaN	NaN	NaN	NaN	NaN	NaN	NaN	NaN			4	0.370505	0.191148	-0.176672	-0.202025	-0.165789	-0.017167	-0.294011	-0.260805	-0.488478	-0.672862	-0.869876	-0.492675	0.0156418	0.547262	0.839538	1.00548	0.724622			4	-0.104205	0.0768024	0.0360627	-0.0343437	-0.0521748	0.0778588	0.495358	1.11865
	5	NaN	NaN	NaN	NaN	NaN	NaN	NaN	NaN	NaN	NaN	NaN	NaN	NaN	NaN	NaN	NaN	NaN			5	0.589948	0.206457	-0.100093	-0.182189	-0.279366	-0.234756	0.130611	1.02335	1.90142	2.07751	1.61373	1.11792	1.07108	1.10041	1.10195	0.926737	0.798347			5	0.386245	0.121175	-0.0846687	-0.180525	-0.147109	-0.0951183	1.87264	4.00466
	6	NaN	NaN	NaN	NaN	NaN	NaN	NaN	NaN	NaN	NaN	NaN	NaN	NaN	NaN	NaN	NaN	NaN			6	-0.0838387	-0.253505	-0.134719	0.133097	0.224511	0.114454	0.218008	0.658148	1.31075	1.75018	2.00029	2.12452	2.19668	2.22802	2.30241	2.5582	2.47178			6	-0.394608	-0.0903198	-0.0972849	-0.0192614	0.228514	0.37296	1.01404	1.68548
	7	NaN	NaN	NaN	NaN	NaN	NaN	NaN	NaN	NaN	NaN	NaN	NaN	NaN	NaN	NaN	NaN	NaN			7	-0.314657	-0.368042	-0.39638	-0.0768475	0.538375	0.617551	0.289885	0.206199	0.607818	1.5486	1.96626	2.38456	2.4905	2.97064	2.92087	2.67314	1.57246			7	-0.198153	0.156775	0.095765	-0.0744725	-0.401933	0.422019	1.23158	3.81342
	8	NaN	NaN	NaN	NaN	NaN	NaN	NaN	NaN	NaN	NaN	NaN	NaN	NaN	NaN	NaN	NaN	NaN			8	-0.26497	-0.199891	-0.0428863	0.0853778	0.154838	0.267531	0.499546	0.836445	1.11788	1.34823	1.52512	1.64476	1.66554	1.729	1.85418	2.06535	2.25161			8	-0.0790347	-0.216723	-0.373028	-0.28609	0.140279	0.814597	1.42972	2.32077
	9	NaN	NaN	NaN	NaN	NaN	NaN	NaN	NaN	NaN	NaN	NaN	NaN	NaN	NaN	NaN	NaN	NaN			9	-1.30341	-1.01725	-0.421949	0.21521	0.93105	1.59636	2.43751	2.82259	2.90828	2.92057	3.20516	3.94511	4.63229	5.21732	5.67048	6.08865	6.75261			9	-1.64332	-1.07393	-0.359527	0.356106	0.99414	1.72653	2.45387	3.62728
	10	-0.149919	-0.13361	-0.0854236	0.0393883	0.0726349	0.25693	0.503049	0.82875	1.02529	1.0617	0.933659	0.855538	0.746288	0.762164	0.741069	0.865776	0.94947			10	-0.236025	0.00984399	0.118234	0.121818	0.00446854	-0.0183392	0.051405	0.178596	0.402195	0.677937	0.954419	1.09851	1.17412	1.20429	1.30052	1.30721	1.2805			10	-0.104114	-0.0398756	-0.0654293	-0.0582995	0.0487256	0.218993	1.10943	2.17263
	11	-0.297903	-0.236297	-0.137641	0.0860649	0.210281	0.375495	0.507547	0.930885	1.18355	1.29509	1.14279	1.10463	1.18098	1.32952	1.39999	1.51812	1.71989			11	-0.409619	-0.340514	-0.164636	0.0803973	0.325751	0.50862	0.658475	0.905271	1.07718	1.20129	1.18822	1.17569	1.12832	1.15703	1.23129	1.32245	1.44626			11	-0.6935	-0.279107	0.039927	0.195885	0.338201	0.398594	1.24013	2.26827
	12	0.234912	0.213586	-0.00150467	-0.182729	-0.21992	-0.0443434	-0.0180679	0.0939472	0.214401	0.254482	0.276764	0.0935672	-0.144463	-0.309898	-0.651776	-0.549048	-0.687255			12	0.0404439	-0.0234155	0.164317	-0.0559547	-0.0673087	-0.058082	0.106795	0.410286	1.00953	1.57526	1.77233	1.46178	1.1062	0.989437	1.00966	0.858105	0.519267			12	-0.0514874	-0.0320298	-0.0257953	-0.0510987	-0.00343191	0.163843	0.911519	1.39513
	13	0.0439042	-0.0289113	-0.0907873	-0.0573509	0.085643	0.0475022	-0.0122797	-0.0279685	0.0829063	-0.143459	-0.690272	-1.39267	-1.70202	-1.35327	-0.881146	-0.542397	-1.28588			13	0.339113	0.234035	-0.00116788	-0.237109	-0.231481	-0.103391	0.770737	2.27101	4.00557	4.70686	4.65942	4.05604	3.57479	3.00682	2.63405	2.256	1.97402			13	-0.217026	-0.298073	-0.15087	-0.0842964	0.0747411	0.675525	1.84078	3.4289
	14	-0.285086	-0.241444	0.0710029	0.195646	0.210324	0.0495586	0.00733154	0.288163	0.59275	0.843207	1.03252	1.15255	1.04103	0.952225	0.798063	0.882424	0.906043			14	-0.198585	0.0573868	0.0291802	0.00163591	-0.107475	0.217857	0.810152	1.55674	1.85649	1.75388	1.40643	1.19605	1.16136	1.26175	1.27193	1.13396	0.996101			14	-0.0803747	-0.136553	-0.23235	-0.101251	-0.083107	0.633636	1.77491	2.87286
	15	-0.371222	-0.0419387	0.184778	0.207751	0.0580928	-0.0374612	-0.121254	0.0786769	0.324404	0.592603	0.731472	0.812338	0.791498	0.667571	0.63024	0.54555	0.408908			15	-0.659091	-0.307801	-0.0124806	0.109941	0.416572	0.452859	0.629128	0.956027	1.3629	1.99702	2.16771	2.04836	1.62095	1.26125	0.833934	0.46097	0.0495636			15	-0.213199	-0.193712	-0.152464	-0.109842	0.196426	0.47279	0.858871	1.47869
	16	-0.636564	-0.434668	-0.141721	0.252911	0.438024	0.522018	0.424735	0.469945	0.601791	0.703213	0.945657	1.12232	1.41324	1.54448	1.48138	1.26828	1.02139			16	-0.429753	-0.243356	-0.0120138	0.0611489	0.249712	0.374263	0.518578	0.565379	0.580732	0.371985	0.2742	0.270218	0.405377	0.432445	0.477699	0.591016	0.681352			16	-0.0930753	-0.00270537	-0.094662	-0.0270067	-0.0201611	0.237611	1.28253	3.19948
	17	-0.430865	-0.220224	-0.123792	0.126845	0.298512	0.349523	0.718886	1.37979	2.26209	2.74791	2.91426	2.7947	2.43686	2.01269	1.78738	1.59329	1.4087			17	-0.258377	-0.0482189	0.0273627	0.0664529	0.0694756	0.143305	0.493604	1.00352	1.65969	2.10883	2.34388	2.36669	2.15969	2.0113	1.80629	1.67979	1.52522			17	-0.447488	-0.115062	0.167724	0.197194	0.0544128	0.14322	0.705738	1.44298
	18	-0.0678688	-0.0179083	0.00853966	0.0425938	0.0680665	-0.0334228	0.0871552	0.398243	0.847968	1.27804	1.33375	1.0786	0.726547	0.412075	0.350793	0.292859	0.274835			18	0.0853703	0.0482775	0.0152918	-0.0592683	-0.0732287	-0.0164425	0.345798	0.912538	1.553	1.91365	1.92175	1.70557	1.37491	1.13555	0.895438	0.717572	0.641046			18	-0.190814	-0.110042	0.138773	0.150376	0.0751787	-0.0634718	0.787256	1.87612
	19	0.716278	0.215073	-0.270246	-0.427447	-0.247103	0.0134448	0.6941	1.45238	2.37616	2.73771	2.77065	2.81967	3.01493	3.03988	2.81843	2.58019	2.194			19	-0.706507	-0.36063	-0.14636	0.145985	0.384433	0.683078	1.32377	2.12037	2.69052	2.58046	2.2622	1.90266	1.49833	0.953363	0.511565	0.406216	0.214961			19	-1.23987	-0.746411	-0.24901	-0.0304885	0.943176	1.32261	2.92676	4.3208
	Time (s)	0	1	2	3	4	5	6	7	8	9	10	11	12	13	14	15	16			Time (s)	0	1	2	3	4	5	6	7	8	9	10	11	12	13	14	15	16			Time (s)	0	1	2	3	4	5	6	7
	mean	-0.124433	-0.0926344	-0.0586795	0.0283674	0.0974555	0.149925	0.27912	0.589281	0.95113	1.13705	1.13912	1.04412	0.95049	0.905743	0.847443	0.845504	0.691011			mean	-0.233716	-0.155469	-0.0665685	0.0361567	0.145933	0.273664	0.520621	0.919475	1.33132	1.61228	1.68203	1.68105	1.64543	1.65079	1.61996	1.59319	1.4807			mean	-0.310828	-0.18499	-0.0953378	0.00127277	0.147745	0.442138	1.31665	2.53818
	CI (lower)	-0.311395	-0.21378	-0.129615	-0.134078	-0.0399941	0.0389071	0.0912644	0.296724	0.550866	0.650796	0.554252	0.259186	0.0954921	0.162744	0.176082	0.255942	-0.0585348			CI (lower)	-0.427037	-0.306918	-0.144975	-0.0300099	0.0321237	0.13634	0.323287	0.615608	0.916637	1.15478	1.2047	1.2284	1.2432	1.27204	1.2358	1.19601	1.05611			CI (lower)	-0.572974	-0.354511	-0.169728	-0.0608494	0.0281356	0.274174	1.09625	2.13102
	CI (upper)	0.164815	0.0366802	0.0253656	0.124814	0.215042	0.296977	0.478457	0.956485	1.56677	1.85581	1.86149	1.74721	1.68378	1.63043	1.52488	1.44805	1.25612			CI (upper)	-0.0502559	-0.0490364	-0.00794088	0.0891067	0.288335	0.511802	0.873549	1.32455	1.84295	2.15379	2.2151	2.19255	2.21883	2.32013	2.40715	2.49933	2.56196			CI (upper)	-0.157551	-0.0816304	-0.0242883	0.0756355	0.327439	0.698684	1.63466	2.98932
[truncated: 28 more columns]

## Sheet: Fig. 2g,i
	Figure 2g	gregarious | Generality								Figure 2g	gregarious | Specificity
	food+social				food+social					other+food				food+food				other+social
	Animal	Laa	LaaLct		Animal	Z3hl	Z3hlLct			Animal	Oct	OctLaa		Animal	Z3hl	Z3hlLaa		Animal	Oct	OctLct
ΔF/F0 (%)	1	1.70446	6.292	ΔF/F0 (%)	1	2.89664	3.77388		ΔF/F0 (%)	1	5.86983	5.20067	ΔF/F0 (%)	1	4.72212	5.73458	ΔF/F0 (%)	1	4.1559	6.50593
	2	0.133224	0.878976		2	5.99578	7.29511			2	7.24313	9.45022		2	3.78316	4.26195		2	5.56237	4.83858
	3	4.57636	3.87754		3	6.97937	5.90723			3	2.73919	2.24694		3	5.35066	7.63781		3	2.13278	2.11951
	4	1.85734	4.56807		4	6.67143	6.58592			4	3.09593	3.55684		4	3.02968	3.87714		4	2.87527	3.50766
	5	4.00231	8.23044		5	4.69102	6.16428			5	9.87538	5.28816		5	2.56163	2.33781		5	7.47429	3.77424
	6	3.91348	6.43217		6	2.61655	3.69682			6	6.71358	2.82343		6	6.1867	5.54745		6	4.87999	2.84095
	7	4.11964	5.86874		7	4.24864	5.82355			7	6.00878	9.1114		7	3.40281	2.34928		7	5.27769	4.71557
	8	0.993438	1.77973		8	3.02974	4.60798			8	10.4258	6.42983		8	3.36812	3.68129		8	9.59147	5.62752
	9	0.496608	1.88964		9	5.00811	6.53045			9	2.21901	1.91047		9	6.81531	6.40624		9	1.44376	1.60489
	10	1.2507	2.40073		10	2.35915	5.0896			10	6.18383	3.0502		10	1.72085	4.61583		10	4.92842	4.15537
	11	1.27477	2.87957		11	2.08683	1.67671			11	1.76978	3.01715		11	6.49799	5.63424		11	2.02704	0.953392
	12	2.22624	1.95516		12	6.67161	6.40263			mean	5.64948	4.73503		12	5.7363	6.21148		mean	4.57718	3.69487
	13	8.49691	9.74312		13	3.03024	2.28289			CI (lower)	4.08965	3.45796		13	2.14845	1.45586		CI (lower)	3.37261	2.74211
	14	2.07096	1.55808		14	3.11231	4.02485			CI (upper)	7.4743	6.52022		14	4.71363	2.43701		CI (upper)	6.17506	4.62965
	15	2.10143	3.63223		15	5.84424	7.37889							15	6.99459	5.81709
	16	2.26066	4.83772		16	4.96659	6.24278							mean	4.4688	4.53367
	17	5.43963	6.3766		17	5.12381	6.31728							CI (lower)	3.62079	3.60758
	18	3.87246	7.17946		18	1.63746	2.63311							CI (upper)	5.27442	5.33217
	19	2.37454	7.19417		19	3.85771	4.29972
	20	5.73749	6.20726		20	7.0085	4.43524
	21	1.17595	1.4235		mean	4.39179	5.05844
	22	2.71563	3.18931		CI (lower)	3.65507	4.28627
	23	4.22604	5.18039		CI (upper)	5.11158	5.7086
	24	5.07569	5.0781
	25	4.6787	3.99427
	26	1.49627	3.15494
	27	3.26936	4.84799
	28	3.49369	3.83091
	mean	3.03693	4.44574
	CI (lower)	2.43285	3.68783
	CI (upper)	3.78973	5.30727
	Figure 2i	solitarious | Generality								Figure 2i	solitarious | Specificity
	food+social				food+social					other+food				food+food				other+social
	Animal	Laa	LaaLct		Animal	Z3hl	Z3hlLct			Animal	Oct	OctLaa		Animal	Z3hl	Z3hlLaa		Animal	Oct	OctLct
ΔF/F0 (%)	1	2.79212	2.21447	ΔF/F0 (%)	1	3.91693	2.67009		ΔF/F0 (%)	1	3.86935	2.09998	ΔF/F0 (%)	1	4.66598	3.23281	ΔF/F0 (%)	1	2.7991	2.63938
	2	3.56349	2.13338		2	5.50425	4.28656			2	6.96546	6.39233		2	5.58949	7.30625		2	3.18563	3.16578
	3	8.43755	5.70122		3	4.38227	5.62691			3	6.72003	6.7351		3	4.24962	3.17373		3	6.01951	2.71886
	4	1.24194	1.87501		4	4.84049	6.52297			4	5.79275	5.7475		4	4.7555	6.34929		4	7.1225	4.22062
	5	5.85759	5.44795		5	2.43745	2.63811			5	4.94162	4.72791		5	3.40412	3.54666		5	5.43844	4.21169
	6	2.78419	2.54078		6	4.32558	3.83299			6	4.49812	3.61304		6	4.26076	3.82694		6	3.24984	4.07979
	7	7.04762	6.33874		7	4.09188	1.81295			7	4.7288	3.46691		7	4.42543	3.21198		7	4.40367	2.90944
	8	5.86017	5.0544		8	4.88256	4.7155			8	5.08528	6.85177		8	5.30134	6.16096		8	3.65415	3.26481
	9	5.90892	5.44166		9	6.67775	5.1199			9	7.32059	8.57791		9	6.08956	5.72275		9	4.70805	4.78813
	10	3.66713	2.94501		mean	4.56213	4.13622			mean	5.54689	5.35694		mean	4.74909	4.72571		10	7.60532	7.32789
	11	4.14825	2.4917		CI (lower)	3.84613	3.15204			CI (lower)	4.84459	4.02879		CI (lower)	4.27637	3.83951		mean	4.81862	3.93264
	12	2.58632	1.99243		CI (upper)	5.26998	5.04281			CI (upper)	6.33702	6.57839		CI (upper)	5.28465	5.88118		CI (lower)	3.9088	3.32417
	13	4.54888	4.49861															CI (upper)	5.92878	5.16185
	14	4.04534	3.01913
	15	2.51177	3.23335
	16	5.8892	5.73044
	17	2.75517	2.86642
	18	3.15299	4.71283
	19	6.69296	5.66856
	mean	4.3943	3.88979
	CI (lower)	3.6403	3.23156
	CI (upper)	5.28646	4.54944

## Sheet: Fig. 3a,b
	Figure 3a	gregarious | number of stimuli											Figure 3b	gregarious									Figure 3b	solitarious
	Animal	1	2	3	4	5	6	7	8	9			Animal	FoodSocial	Animal	OtherFood	Animal	FoodFood	Animal	OtherSocial			Animal	FoodSocial	Animal	OtherFood	Animal	FoodFood	Animal	OtherSocial
Proportion	1	0.0886076	0.107595	0.183544	0.164557	0.132911	0.0886076	0.0917722	0.0917722	0.0506329		Proportion	1	0.209877	1	0.0328947	1	0.110714	1	0.037234		Proportion	1	0.113074	1	0.231405	1	0.0584416	1	0.0879121
	2	0.179348	0.119565	0.0923913	0.0896739	0.103261	0.0951087	0.0652174	0.125	0.130435			2	0.45045	2	0.0511364	2	0.0647482	2	0.0606061			2	0.08867	2	0.057377	2	0.0852713	2	0.12782
	3	0.122924	0.119601	0.119601	0.0963455	0.159468	0.0830565	0.0996678	0.126246	0.0730897			3	0.121951	3	0.0653595	3	0.0873786	3	0.0363636			3	0.103261	3	0.0671141	3	0.161017	3	0.103448
	4	0.0829694	0.0960699	0.0436681	0.100437	0.0655022	0.148472	0.104803	0.131004	0.227074			4	0.141379	4	0.144654	4	0.306011	4	0.0643275			4	0.399586	4	0.0258065	4	0.0867052	4	0
	5	0.0836653	0.10757	0.131474	0.171315	0.0996016	0.123506	0.0836653	0.103586	0.0956175			5	0.165094	5	0.0606061	5	0.169231	5	0.0789474			5	0.0524476	5	0.0714286	5	0.059322	5	0.0300752
	6	0.0875	0.0708333	0.0541667	0.0625	0.104167	0.0958333	0.0833333	0.154167	0.2875			6	0.0745098	6	0.0381679	6	0.255924	6	0.0496894			6	0.0444444	6	0.0298507	6	0.0833333	6	0.047619
	7	0.0491803	0.0901639	0.0983607	0.122951	0.106557	0.0901639	0.0655738	0.114754	0.262295			7	0.173709	7	0.0935673	7	0.113333	7	0.0236686			7	0.15528	7	0.0493827	7	0.0199005	7	0.0545455
	8	0.0614035	0.175439	0.171053	0.179825	0.100877	0.0745614	0.0657895	0.0921053	0.0789474			8	0.352	8	0.0416667	8	0.108108	8	0.120482			8	0.0437158	8	0.142857	8	0.0384615	8	0.0742574
	9	0.124324	0.116216	0.137838	0.0783784	0.0756757	0.0621622	0.0864865	0.17027	0.148649			9	0.358268	9	0.15625	9	0.178295	9	0.0598291			9	0.0506329	9	0.0387097	9	0.142045	9	0.0239521
	10	0.0704698	0.0939597	0.104027	0.177852	0.174497	0.14094	0.11745	0.0704698	0.0503356			10	0.208333	10	0.0263158	10	0.353659	10	0.0431034			10	0.0481928	mean	0.0793257	mean	0.0816109	10	0.0306748
	mean	0.0950392	0.109701	0.113612	0.124383	0.112252	0.100241	0.0863759	0.117937	0.140458			11	0.432515	11	0.134921	11	0.0359712	11	0.215686			11	0.0444444	CI (lower)	0.0490435	CI (lower)	0.0568939	mean	0.0580304
	CI (lower)	0.0775477	0.0968876	0.0873286	0.0978077	0.0944773	0.0852968	0.0765951	0.100914	0.095709			12	0.04	mean	0.0768672	12	0.0289855	mean	0.0718125			12	0.0291262	CI (upper)	0.139933	CI (upper)	0.114245	CI (lower)	0.0362769
	CI (upper)	0.123781	0.13139	0.139973	0.151501	0.134458	0.118427	0.0970646	0.137453	0.1995			13	0.00475059	CI (lower)	0.05313	13	0.0898876	CI (lower)	0.050531			13	0.0480769					CI (upper)	0.0829818
													14	0.0882353	CI (upper)	0.106332	14	0.0588235	CI (upper)	0.1204			14	0.026087
													15	0.059761			15	0.0275229					15	0.0454545
	Figure 3a	solitarious | number of stimuli											16	0.2			mean	0.132573					16	0.00787402
	Animal	1	2	3	4	5	6	7	8	9			17	0.0247525			CI (lower)	0.0916457					17	0.0348837
Proportion	1	0.222642	0.132075	0.109434	0.0867925	0.0377358	0.10566	0.0679245	0.116981	0.120755			18	0.0909091			CI (upper)	0.193028					18	0.0698925
	2	0.114583	0.0729167	0.0885417	0.0833333	0.104167	0.078125	0.104167	0.177083	0.177083			19	0.128205									19	0.0650888
	3	0.114407	0.0889831	0.118644	0.0677966	0.0550847	0.131356	0.0932203	0.135593	0.194915			20	0.0611354									mean	0.0773806
	4	0.182243	0.0934579	0.163551	0.088785	0.0981308	0.0560748	0.0654206	0.182243	0.0700935			21	0.097561									CI (lower)	0.0538254
	5	0.100592	0.0532544	0.0532544	0.0532544	0.0650888	0.0710059	0.147929	0.266272	0.189349			22	0.0821918									CI (upper)	0.146253
	6	0.12987	0.100649	0.0779221	0.0714286	0.0974026	0.100649	0.12013	0.152597	0.149351			23	0.150376
	7	0.0930233	0.0664452	0.0996678	0.126246	0.0930233	0.139535	0.10299	0.152824	0.126246			24	0.0421687
	8	0.113074	0.0742049	0.113074	0.0989399	0.0954064	0.109541	0.0848057	0.166078	0.144876			25	0.030303
	mean	0.133804	0.0852484	0.103011	0.084572	0.0807549	0.0989934	0.0983233	0.168709	0.146584			26	0.0884354
	CI (lower)	0.11117	0.0718197	0.0840902	0.0723389	0.0620784	0.079447	0.082686	0.14779	0.115507			27	0.107143
	CI (upper)	0.175832	0.104738	0.126126	0.100779	0.0939818	0.116874	0.118443	0.212843	0.169669			28	0.182796
													mean	0.148815
													CI (lower)	0.112315
													CI (upper)	0.198348

## Sheet: Fig. 3d
	Figure 3d	Vector 1										Figure 3d	Vector 2										Figure 3d	Vector 3
	Animal	Lct	Laa	LaaLct	Z3hl	Z3hlLct	Oct	OctLct	Z3hlLaa	OctLaa		Animal	Lct	Laa	LaaLct	Z3hl	Z3hlLct	Oct	OctLct	Z3hlLaa	OctLaa		Animal	Lct	Laa	LaaLct	Z3hl	Z3hlLct	Oct	OctLct	Z3hlLaa	OctLaa
ΔF/F0 (%)	1	5.392	-1.65885	1.78379	-0.649371	-0.872206	-4.98883	-1.0025	-3.71315	-3.135	ΔF/F0 (%)	1	-1.06096	0.584715	0.88522	10.1221	5.59515	-2.21633	-1.40858	5.78531	-0.917416	ΔF/F0 (%)	1	-4.78892	1.59555	5.0862	0.98042	-1.25792	3.76382	0.807919	4.6513	1.3891
	2	6.50442	-0.507465	1.47474	0.403151	2.87979	-0.396885	0.592854	-2.02761	-2.57807		2	-0.0466988	-0.038524	0.379207	6.20029	5.21688	-2.0787	-3.11186	3.54949	-2.90466		2	-2.6323	5.3026	6.15745	4.67096	4.28829	6.00656	5.54679	3.83116	4.24387
	3	4.18714	0.104522	2.19286	-0.37063	2.3083	-0.433873	0.951945	-0.486431	-0.447825		3	-0.305702	-0.884425	-0.423569	4.80983	3.53346	-1.98812	-2.33599	1.16772	-1.04962		3	-1.75411	4.83437	5.27861	3.76554	2.24996	5.42402	3.99555	2.7655	3.57556
	4	13.4114	0.174925	2.77175	1.43242	6.58384	2.41662	3.37015	0.367752	0.310367		4	3.20189	2.29009	0.301245	9.01258	6.4533	1.63478	-0.753163	8.49613	-0.0297484		4	-4.42142	8.57286	7.42389	5.12663	5.69539	11.1419	6.53595	8.61923	8.56113
	5	9.53581	-0.975659	1.84603	-0.862846	2.04442	-0.11701	0.4055	-2.04363	-1.07627		5	1.87946	1.98124	2.17698	5.91504	8.6294	0.680925	1.89322	6.85445	2.35643		5	2.41383	13.4677	9.70719	11.4955	9.14535	9.61777	10.977	9.1509	14.0177
	6	9.35704	-1.82684	-0.575584	-4.76061	-0.847758	-4.46654	4.27113	-3.82969	-6.50222		6	4.98931	1.51466	0.657367	19.676	19.0798	-1.59583	-4.17031	14.5503	1.34591		6	-3.21491	18.971	13.5012	8.7037	6.3964	17.2139	7.75074	8.33481	15.225
	7	4.73149	0.83618	2.51597	0.0304531	3.3076	-0.293927	2.13771	0.758509	0.604186		7	2.41963	2.26687	2.56901	8.02191	5.92208	1.78996	2.24335	6.91373	1.92252		7	1.22477	5.6271	5.93685	4.78893	4.70948	6.79483	7.2505	6.251	7.28584
	8	3.89437	-2.24168	-0.114572	-0.296595	-1.14014	-0.918688	-1.34356	-2.00544	-2.19305		8	1.11657	0.00554907	0.123437	5.52143	3.88281	0.103103	0.173001	3.61238	-0.0370625		8	-2.21712	4.44034	3.41873	3.2994	2.30995	4.84428	4.67802	4.39878	4.71886
	9	5.84553	-2.62747	2.49179	-3.22348	3.53943	-3.73125	2.4566	-1.65031	-3.5739		9	0.700245	4.47549	2.64871	14.0921	7.64537	-1.53405	-1.49617	7.06193	3.28901		9	-1.27223	16.981	13.4344	15.1902	9.47829	13.8021	10.4035	12.5595	17.4806
	10	6.45673	-1.704	3.68763	-2.54672	-0.803495	-4.79524	0.900853	-4.06482	-5.16696		10	0.805585	-1.82049	-1.19855	4.41705	4.75553	-3.53354	-2.21765	4.6488	-3.18229		10	-3.38131	8.35941	10.7073	6.84509	2.98805	14.2307	13.5392	7.71564	11.5549
	11	3.52134	-1.59987	-0.152968	-0.285727	-0.0168362	-1.03657	-0.962493	-1.23986	-1.91487		11	0.53026	0.400412	-0.737582	4.61091	2.1771	-0.7158	-1.18779	2.6643	-3.38063		11	-0.811903	8.16208	6.88353	6.15641	5.20315	11.7182	11.5807	4.5883	8.07919
	12	8.5041	0.38172	3.55134	2.0838	3.61954	1.69717	1.60319	1.0456	-1.71487		12	3.06549	1.82776	1.94914	8.11058	4.92585	1.93163	-1.66673	8.81362	-0.306161		12	-1.64297	8.07363	7.39089	6.77943	7.49503	14.6808	5.28366	10.7672	7.74758
	13	2.19586	-2.08809	-1.79948	-1.02446	-0.587899	-1.04633	-0.976603	-1.98714	-1.29929		13	1.77189	1.93001	0.172711	6.52565	8.51911	0.581027	-1.092	5.9639	1.02027		13	0.521407	9.13142	8.41667	7.53887	8.92706	10.2588	10.2119	10.6163	10.2983
	14	5.57316	-1.55292	1.23331	-3.2802	-2.63349	-1.91846	1.62621	-3.01979	-3.51487		14	1.04497	-1.997	-0.723823	4.66341	4.90251	-0.59682	-1.00887	4.42816	-1.56077		14	-1.28425	7.02567	6.88805	3.37005	3.18983	7.02558	7.61493	4.4497	7.95311
	15	2.23854	-0.316444	-0.411065	-0.826701	0.6521	-1.45772	-0.866779	-1.02284	0.166763		15	-0.0492106	4.88804	3.16165	6.73189	5.82033	1.25291	0.185695	2.72471	1.33845		15	-0.483283	9.3797	10.0908	5.00697	3.82894	7.79949	5.66475	5.66555	5.61585
	16	6.67361	1.08541	1.1364	1.54375	4.00327	-0.325504	4.47788	-0.156718	-1.08042		16	-0.333909	-0.660207	-0.0485262	5.00625	0.31556	-0.882401	-0.881689	2.82493	-1.29547		16	-0.704174	4.93875	4.84532	5.48084	0.843439	6.40783	3.14658	4.80089	4.94269
	17	6.47274	-2.82612	1.47341	-2.4094	2.29295	-2.21611	0.199763	-3.20035	-2.11242		17	0.988027	0.0589469	1.55375	7.9392	5.23452	-1.36578	-1.53473	7.17923	1.58224		17	-1.78886	12.5361	13.1217	7.95984	7.27637	14.4434	14.1775	11.4936	14.688
	18	7.82921	-1.1199	-0.284756	0.405973	0.660258	-1.30126	-2.01135	-1.13194	-1.72681		18	0.238324	1.97324	1.55711	9.04342	6.65937	-2.76975	-3.58054	4.86161	-0.572299		18	-2.41844	9.78654	10.1843	6.55263	4.7784	14.3827	13.904	8.11924	11.2863
	mean	6.24025	-1.0257	1.26781	-0.813177	1.38832	-1.40725	0.879472	-1.63377	-2.05308		mean	1.16418	1.04424	0.833528	7.80109	6.07045	-0.627931	-1.21949	5.67226	-0.132294		mean	-1.59201	8.73255	8.2485	6.3173	4.86364	9.97537	7.94829	7.15437	8.81465
	CI (lower)	5.10575	-1.51767	0.553597	-1.68088	0.417472	-2.33862	0.0686549	-2.29459	-2.97162		CI (lower)	0.584324	0.229128	0.256536	6.49137	4.82709	-1.36009	-1.89992	4.50863	-1.03044		CI (lower)	-2.3791	6.99068	6.92693	5.10312	3.49434	8.16754	6.20461	5.87716	6.8752
	CI (upper)	7.66905	-0.440198	1.94214	-0.0568689	2.51331	-0.558818	1.7875	-0.921378	-1.31502		CI (upper)	1.92602	1.91661	1.41324	10.2667	8.6001	0.163206	-0.409606	7.33161	0.7236		CI (upper)	-0.722729	11.0948	9.76395	8.09308	6.1261	11.8589	9.74249	8.50683	10.9896
	Figure 3d	Vector 4										Figure 3d	Vector 5										Figure 3d	Vector 6
	Animal	Lct	Laa	LaaLct	Z3hl	Z3hlLct	Oct	OctLct	Z3hlLaa	OctLaa		Animal	Lct	Laa	LaaLct	Z3hl	Z3hlLct	Oct	OctLct	Z3hlLaa	OctLaa		Animal	Lct	Laa	LaaLct	Z3hl	Z3hlLct	Oct	OctLct	Z3hlLaa	OctLaa
ΔF/F0 (%)	1	0.0712709	8.43143	8.12394	2.16996	0.742986	-1.1836	0.479946	8.06339	5.19798	ΔF/F0 (%)	1	0.0412577	1.09056	0.292486	0.552594	-0.210618	7.57013	3.11623	0.765665	6.23217	ΔF/F0 (%)	1	-1.36523	0.796005	-0.320563	8.38565	8.16925	8.52284	2.13603	3.87589	3.0771
	2	1.02078	6.53298	9.79068	2.31824	2.97206	0.968823	-0.26001	1.80659	-0.585273		2	-0.300339	2.5371	2.6828	0.630881	0.0779442	13.5308	9.33755	-0.377863	6.30875		2	-1.01358	-1.35403	-0.259987	6.39747	4.9759	4.97245	4.69433	-0.194068	2.4421
	3	1.59501	2.62725	4.88157	0.241968	1.39431	0.248367	0.880739	2.02746	2.1944		3	0.146606	0.300019	0.175359	0.230367	-0.0697474	4.03757	1.66696	-0.166879	1.8432		3	-0.039498	0.081797	0.350312	2.11252	1.43311	2.48458	0.991802	0.325477	0.763714
	4	-5.29471	12.2673	11.5113	6.01488	3.46564	1.22666	-1.51094	7.85793	1.96177		4	5.57703	9.94389	6.19416	5.53433	4.81811	28.2551	12.9193	8.17837	17.0908		4	-1.37356	-1.44565	-2.2191	2.97165	4.81701	2.11196	2.63903	0.824365	-0.209915
	5	5.93653	13.0437	11.4054	6.78618	6.79182	4.73639	5.09873	6.90022	14.3037		5	2.00981	2.66962	2.2347	1.50533	1.88065	6.98846	3.8493	1.4446	9.18982		5	4.06506	6.52035	6.07686	11.3634	12.7013	10.187	8.46993	7.91945	13.3083
	6	3.18089	9.2429	10.8292	1.55708	0.721219	-2.63913	1.68309	5.49974	-0.196189		6	1.11742	-0.115116	2.66337	-0.221124	1.70316	15.1319	4.33332	0.409621	4.64842		6	-0.940125	-2.01595	-1.99926	7.30396	11.1284	7.29687	2.97102	5.199	4.64862
	7	2.30385	4.44075	4.41124	0.060417	2.98197	1.32499	1.56078	0.788251	4.7828		7	-0.204966	0.297877	0.290732	0.194861	-0.0455377	4.00306	3.08588	0.399674	2.65605		7	-0.111059	0.329903	-0.371197	2.57111	3.76885	2.38418	3.04618	2.53199	2.01646
	8	-0.252475	3.12541	2.75689	-0.320954	-0.82225	-0.602496	-0.768953	1.80327	1.83133		8	0.292322	0.489442	0.796475	-0.268341	-0.631961	3.85691	3.00561	0.0494471	2.02836		8	1.03642	0.598648	-0.0348291	4.40063	5.11541	2.86724	3.9181	0.859568	1.32538
	9	0.730141	4.38851	7.19664	-2.32124	-0.607685	1.00474	1.34638	3.69688	0.30914		9	-1.24586	1.53523	0.205424	-2.54735	-1.89958	12.6781	5.9321	0.79281	10.0789		9	1.0894	6.10287	3.43895	11.6757	9.93127	8.90834	4.20535	5.49305	13.3447
	10	2.44662	7.7459	16.5497	-0.474038	-2.05232	-1.58678	-0.702316	-2.30872	-1.37119		10	-0.0348202	0.483408	2.70436	0.630024	-0.0734442	11.7837	13.6138	2.59006	10.4383		10	-0.406142	-2.49345	-1.42905	4.71605	5.80475	4.66678	4.00845	4.5349	5.51608
	11	2.02996	6.44655	5.57105	1.77061	1.45975	0.10791	0.932643	4.79152	1.66436		11	0.319013	0.184237	0.20616	-1.13337	-0.381604	3.03147	4.00841	-0.874919	2.93231		11	0.244593	1.99497	0.542493	6.65508	5.70198	6.12809	5.11945	2.65333	1.9212
	12	9.10036	11.0552	9.88425	5.07323	5.76716	3.15643	2.21699	8.9572	5.55513		12	1.07306	1.46411	0.564455	1.55215	-0.102398	8.10334	4.46533	3.62475	9.13793		12	0.0967534	-0.830919	-0.603818	4.86435	2.76511	5.34514	1.56858	2.18923	3.39081
	13	0.805456	4.85721	3.69254	0.343721	0.796171	2.41515	1.12266	6.03323	4.00191		13	0.298277	1.92672	1.69121	-0.277131	0.703967	7.57674	5.92796	2.86544	6.39908		13	0.5512	1.25486	0.61573	4.53036	6.48795	3.8111	2.45703	3.05373	3.14128
	14	-1.29312	5.1396	4.88404	-0.791156	-0.798899	-1.26632	-0.603051	0.733664	0.351672		14	0.7244	2.62257	0.224274	0.762692	-0.649547	7.18223	5.15272	-0.536668	6.83556		14	0.109802	-0.864997	-0.410242	3.68014	4.39527	4.20687	4.16695	2.26368	1.98022
	15	0.873783	6.79298	6.81725	2.98094	2.72832	2.78533	2.08067	2.99849	3.74585		15	-0.413838	-0.487531	-0.479901	-0.878931	-0.310801	3.76012	1.66176	2.07155	2.51099		15	-0.575545	0.195056	-0.300455	1.77334	1.98352	1.13111	0.421969	0.0224364	0.933597
	16	0.200273	3.87612	3.72887	0.658699	0.14916	0.339965	0.0873249	1.54894	0.36833		16	1.05771	2.31459	2.27294	1.01314	0.388609	7.17854	4.64871	1.66417	6.45192		16	0.111171	-1.21704	-0.628844	4.37564	1.62575	4.12238	2.06887	1.99269	2.33468
	17	0.0326258	6.48046	7.45646	1.25755	0.288097	-0.83136	-0.526103	3.84874	5.41618		17	0.412008	-0.297794	1.72175	-0.276439	-0.170224	7.03613	6.70473	2.54965	9.99898		17	2.26325	-2.49392	-2.16546	6.32348	5.96292	7.79747	6.27829	3.89434	2.96876
	18	1.76801	8.96387	6.79159	2.53149	2.41737	-0.82073	-0.420931	4.5884	3.94097		18	5.403	4.6677	3.74779	5.00821	2.64949	14.4736	14.9891	7.10242	17.0472		18	-0.239464	0.543541	-1.77295	3.91747	3.58374	3.6154	2.79378	-0.399794	1.79237
	mean	1.40307	6.9699	7.57125	1.65875	1.57749	0.521353	0.705425	3.86862	2.97071		mean	0.904005	1.75704	1.56603	0.667328	0.42647	9.2321	6.02327	1.80844	7.32382		mean	0.194636	0.31678	-0.0828558	5.44545	5.57508	5.0311	3.44195	2.61329	3.59419
	CI (lower)	0.190002	5.73234	6.19767	0.707529	0.652602	-0.269975	0.10902	2.4933	1.71534		CI (lower)	0.289626	0.977914	0.956708	-0.0363543	-0.103315	7.21727	4.55664	0.952972	5.58355		CI (lower)	-0.266942	-0.588375	-0.763951	4.32828	4.3104	3.95944	2.67408	1.70741	2.33467
	CI (upper)	2.85541	8.47536	9.49564	2.88573	2.72303	1.40952	1.54067	5.13864	5.15889		CI (upper)	2.05441	3.47823	2.51356	1.76645	1.33119	13.1086	8.37614	3.30078	9.76277		CI (upper)	0.968468	1.7785	1.18541	6.93536	7.23586	6.27226	4.43496	3.75341	6.09044

## Sheet: Fig. 4b,c
Figure 4b	cell bodies			Figure 4b	glomeruli			Figure 4c	cell bodies			Figure 4c	glomeruli
Stimulus	PC1	PC2		Stimulus	PC1	PC2		Animal	within	across		Animal	within	across
Oct	-59.4884	-41.2507		Oct	56.1926	4.46973		1	46.6256	113.616		1	27.3619	81.6409
Oct	-59.8377	-44.3149		Oct	64.3001	4.99296		2	45.0919	112.755		2	76.8583	141.367
Oct	-61.0594	-46.5427		Oct	55.6759	3.749		3	57.0452	141.977		3	89.8342	150.641
Oct	-59.9755	-43.5633		Oct	47.0702	2.37753		4	46.8488	140.289		4	73.3675	146.985
Oct	-61.3896	-44.924		Oct	55.5202	3.79807		5	55.6327	147.587		5	160.934	218.294
Laa	-41.1859	52.2059		Laa	-26.9777	-32.8883		6	74.3418	117.937		6	72.6245	144.719
Laa	-27.3051	53.8649		Laa	-26.3258	-25.0044		7	47.5218	90.3904		7	59.6449	117.205
Laa	-21.906	56.7003		Laa	-23.6108	-29.5678		8	64.8604	128.99		8	64.8391	128.038
Laa	-29.2959	56.7145		Laa	-17.8307	-28.5037		9	68.4728	135.952		9	73.5645	167.306
Laa	-24.0448	62.4354		Laa	-14.188	-28.9845		10	36.3541	105.576		10	94.3763	141.762
Hex	82.1164	-11.3174		Hex	-29.4408	25.7345		11	59.0808	74.8944		11	102.954	115.442
Hex	85.5931	-27.8846		Hex	-36.5488	29.6693		mean	54.716	119.088		mean	81.4873	141.218
Hex	94.2948	-6.67898		Hex	-34.3051	25.5179		CI (lower)	48.5909	103.965		CI (lower)	66.2029	124.879
Hex	87.7087	-16.4499		Hex	-34.1442	24.3448		CI (upper)	61.4261	130.323		CI (upper)	105.512	162.959
Hex	95.7753	1.00565		Hex	-35.387	20.295

## Sheet: Fig. 4e,h
	Animal	Figure 4e | gregarious (Lct)																			Animal	Figure 4e | gregarious (Laa)																			Animal	Figure 4e | gregarious (LaaLct)
ΔF/F0 (%)	1	-0.732754	-0.2049	0.258097	0.553938	0.158807	-0.033188	0.338807	0.609309	0.435264	0.475972	0.902479	1.64587	1.94464	1.92701	2.34656	3.37839	4.41366		ΔF/F0 (%)	1	-1.64092	-1.19372	-1.04869	-1.02751	-0.0144	4.92524	9.49714	11.8687	8.87954	5.83547	3.6164	2.27781	1.27246	0.809572	0.912641	0.794929	0.16862		ΔF/F0 (%)	1	-1.24619	-1.13107	-1.1324	-0.681416	-0.0900866	4.28116	9.5138	13.6064
	2	0.191477	0.152116	0.0971451	-0.0246692	-0.199412	-0.216656	-0.192262	-0.322312	-0.340171	-0.322219	-0.0945571	-0.0145361	0.134541	0.180126	0.105186	0.0197325	-0.161787			2	-0.2781	-0.433083	-0.336496	-0.334548	-0.0461816	1.42841	2.60962	3.76682	2.71227	1.83255	0.820752	0.418073	0.0861738	-0.0325932	-0.0455129	-0.00364244	-0.245168			2	-0.273667	-0.267774	-0.0750624	-0.0637309	-0.0406057	0.72084	2.17122	3.86547
	3	-0.164765	-0.118381	-0.0338044	0.0383363	0.106638	0.171976	0.202845	0.173119	0.172945	0.244946	0.240149	0.237479	0.176158	0.250761	0.250373	0.234133	0.0399703			3	-0.236394	-0.0919264	0.0106268	0.0178642	-0.0979872	0.397817	1.30739	2.43473	2.56449	2.27035	1.58463	1.2518	0.80197	0.701585	0.572437	0.353707	0.108387			3	-0.513713	-0.394254	-0.519538	-0.412934	-0.0152663	1.85571	3.42271	4.312
	4	-0.0985231	-0.0680562	-0.0334951	-0.0961233	-0.00333096	0.299529	0.479268	0.318799	-0.0413641	-0.0499703	0.162363	0.286713	0.0231226	-0.00645887	0.0684681	0.0521862	0.0171602			4	0.412661	0.128482	-0.179581	-0.698419	-0.623833	0.96069	3.19579	3.80824	3.19181	1.37559	0.797492	0.541867	0.975402	0.917682	-0.125939	-0.703889	-0.709895			4	0.0665199	0.13446	0.1539	-0.343236	-0.567357	0.555714	2.72268	4.07541
	5	-0.000264971	0.012628	0.00645651	-0.0216055	-0.00798743	0.0107734	0.106651	0.166637	0.24674	0.22548	0.207818	0.213279	0.290641	0.324572	0.376614	0.452298	0.50215			5	-0.118319	-0.0361588	0.0233972	0.0395996	0.0217248	0.0697568	0.178694	0.292498	0.268092	0.225734	0.179388	0.170597	0.169932	0.157627	0.0861916	0.0374415	-0.0129202			5	-0.157239	-0.115047	-0.0537664	0.0367335	0.0955669	0.193752	0.375388	0.570815
	6	-0.0687561	-0.0756232	0.00245939	-0.0391883	0.049014	0.132094	0.264139	0.344124	0.298353	0.316516	0.274644	0.437582	0.430181	0.615544	0.57718	0.681578	0.641832			6	-0.232629	-0.142722	-0.113236	0.0654211	0.206207	0.216959	0.315108	0.405301	0.526989	0.635497	0.506876	0.5582	0.37505	0.496384	0.455852	0.5979	0.55723			6	-0.337332	-0.124213	-0.0542514	0.103019	0.0878376	0.32494	0.50951	0.78967
	7	-0.292713	-0.186936	-0.127297	0.169513	0.239687	0.197747	0.176916	0.701679	1.0914	1.35781	1.27263	0.956987	0.493411	0.165021	-0.0011284	-0.0408145	0.0268724			7	-0.173845	-0.283083	-0.501625	-0.44155	0.0173564	1.38275	2.15833	2.40576	1.82841	1.91345	2.13039	1.9707	1.25955	0.59128	0.0558317	-0.0322987	0.0981368			7	-0.293428	-0.444732	-0.396631	-0.114408	0.323666	0.925534	1.52275	2.12637
	8	-0.0141786	0.0347841	0.0340901	0.0110658	-0.0419204	-0.023841	-0.112073	-0.241729	-0.308031	-0.248713	-0.0810292	-0.00398145	0.0318531	0.0491552	0.0891735	0.124906	0.112677			8	0.136811	0.0185079	-0.101835	-0.146628	-0.0384491	0.131593	0.241714	0.25915	0.212817	0.161284	0.128195	0.137793	0.176337	0.180968	0.13323	0.123309	0.0724143			8	0.0957997	-0.0131487	-0.0534367	-0.0645792	-0.0122717	0.0476365	0.23233	0.545171
	9	0.229491	0.0594694	-0.10636	-0.0774739	-0.12544	0.0203134	0.327891	0.770482	1.14389	1.00792	0.69757	0.230493	-0.526618	-0.534336	-0.16772	0.697451	0.839571			9	-0.0310842	0.109043	-0.0343131	-0.097113	-0.0380044	0.0914713	1.71529	3.4579	4.71652	3.9271	2.86899	1.75483	0.998189	0.0580108	0.0469853	0.263763	0.753334			9	0.299275	0.0494681	0.00147138	-0.164811	-0.261238	0.0758346	0.966356	2.75659
	10	-0.373475	-0.320123	-0.114053	0.0275797	0.280507	0.499564	0.616823	0.603978	0.468898	0.261289	0.128559	0.301102	0.650154	0.863633	0.811815	0.785951	0.851813			10	-0.304251	-0.379556	-0.342828	-0.193701	0.0761029	1.14423	1.72358	2.05732	0.948396	0.231078	-0.306611	-0.255638	-0.140506	0.00814861	0.104468	0.158576	0.203082			10	-0.429372	-0.318132	-0.194258	-0.0887873	0.0664786	0.96407	1.59771	1.90263
	11	-0.00367985	0.0084902	-0.0611727	-0.0427603	-0.0487322	0.147855	0.297053	0.427852	0.572512	0.594699	0.5479	0.455915	0.508259	0.643687	0.692985	0.664606	0.691466			11	-0.0432937	0.0317156	0.0215456	0.0765241	-0.0244721	-0.0620195	0.13171	0.2777	0.357974	0.18257	0.185609	0.285607	0.359058	0.456001	0.535364	0.61779	0.602894			11	0.00530354	-0.00983098	-0.0224827	0.00534218	-0.0105752	0.0322432	0.384291	0.562748
	12	0.130793	0.0259046	0.0114045	-0.105676	-0.0988031	0.0363774	0.268384	0.361703	0.343395	0.142643	0.0858397	0.073307	0.109737	0.193482	0.361592	0.601574	0.746539			12	-0.0430955	0.0606755	0.0381684	-0.0637388	-0.0391796	0.04717	0.15863	0.158131	0.100378	-0.133918	-0.264988	-0.341304	-0.327269	-0.339306	-0.287236	-0.156512	0.0611365			12	-0.0583073	-0.116539	-0.0795177	0.0401464	0.0579169	0.156301	0.394721	0.575512
	13	-0.0544799	-0.0162665	0.0028062	0.0275382	0.0362158	0.00418613	-0.0316802	-0.0563711	-0.0403955	-0.00520816	0.0509617	0.134411	0.161704	0.142688	0.109688	0.156486	0.225883			13	-0.0679268	-0.0307213	0.0159724	0.0174585	-0.00358693	0.0688041	0.279187	0.547913	0.746929	0.674191	0.55971	0.471712	0.509678	0.538052	0.522753	0.452552	0.417643			13	-0.0533828	-0.0885085	-0.092989	-0.0165691	0.069926	0.181523	0.409417	0.631822
	14	-0.301297	0.00156128	-0.0511485	-0.0262885	0.0752769	0.301896	0.605237	0.914255	1.28912	1.59531	1.60812	1.74206	1.62005	1.65698	0.919538	0.182723	-0.256951			14	-0.274876	-0.132565	0.0364865	0.0674078	0.122818	0.180728	0.214053	0.0841085	0.205212	0.356306	0.36889	0.289187	0.247321	0.391093	0.493769	0.711868	0.863545			14	-0.40083	0.273964	-0.308958	-0.218473	-0.215222	0.86952	1.33838	1.8126
	15	-0.118122	0.188697	-0.0554073	-0.094234	-0.478449	0.557516	1.5314	2.35241	2.25032	1.94917	1.8486	1.42472	1.31787	0.709081	0.859544	0.568972	0.922633			15	-0.187465	-0.164404	-0.354887	-0.167825	0.292019	0.582561	1.34996	1.67602	2.33616	2.08548	1.89202	1.21114	0.730622	0.392945	0.0865377	0.296536	0.248272			15	-0.184332	-0.151266	0.0079338	-0.0745599	0.0116386	0.390586	1.06021	1.25335
	Time (s)	0	1	2	3	4	5	6	7	8	9	10	11	12	13	14	15	16			Time (s)	0	1	2	3	4	5	6	7	8	9	10	11	12	13	14	15	16			Time (s)	0	1	2	3	4	5	6	7
	mean	-0.111417	-0.0337758	-0.0113519	0.0199968	-0.00386194	0.140409	0.325294	0.474929	0.505526	0.503044	0.52347	0.541427	0.491046	0.47873	0.493325	0.570678	0.640899			mean	-0.205515	-0.169301	-0.191153	-0.192451	-0.0126577	0.771077	1.67175	2.23335	1.97307	1.43818	1.00452	0.716158	0.499598	0.355163	0.236491	0.234135	0.212447			mean	-0.23206	-0.181108	-0.187999	-0.137218	-0.0333061	0.771691	1.77476	2.62577
	CI (lower)	-0.264279	-0.104103	-0.0468615	-0.0333583	-0.109802	0.047868	0.178225	0.247542	0.230432	0.218838	0.271126	0.296088	0.220964	0.219311	0.2768	0.316755	0.297992			CI (lower)	-0.554953	-0.420094	-0.398704	-0.401337	-0.157887	0.37094	0.915492	1.26539	1.15191	0.830261	0.547437	0.387019	0.265098	0.182341	0.092856	0.0280017	0.00465121			CI (lower)	-0.468797	-0.39875	-0.410914	-0.266497	-0.15729	0.421039	1.04229	1.58973
	CI (upper)	-0.0103044	0.0263004	0.0523483	0.160691	0.0748818	0.251405	0.603043	0.904892	0.910809	0.883941	0.894219	0.924798	0.901814	0.86992	0.956078	1.30348	1.60024			CI (upper)	-0.0627899	-0.0590376	-0.0843743	-0.0768766	0.0589839	1.8869	3.78529	4.8196	3.80639	2.62178	1.74113	1.18349	0.750191	0.51792	0.403532	0.400135	0.392249			CI (upper)	-0.0957725	-0.0652545	-0.0793387	-0.0582163	0.0506695	1.66226	3.84647	5.56963
	Animal	Figure 4h | solitarious (Lct)																			Animal	Figure 4h | solitarious (Laa)																			Animal	Figure 4h | solitarious (LaaLct)
ΔF/F0 (%)	1	-0.1541	-0.0523637	-0.0632343	-0.0115967	0.0989716	0.182323	0.248147	0.182679	0.188864	0.271334	0.379196	0.547668	0.616633	0.765663	0.775463	0.897961	0.88288		ΔF/F0 (%)	1	-0.22661	-0.224441	-0.0597718	0.0990222	0.186264	0.225537	0.570653	0.902529	1.23845	1.30219	1.33317	1.37956	1.31741	1.2778	1.22808	1.29912	1.22218		ΔF/F0 (%)	1	-0.242436	-0.144634	-0.0449133	0.0526513	0.154039	0.225293	0.487344	0.785602
	2	-0.145419	-0.0243107	0.11329	-0.0559651	-0.00102974	0.113435	0.397392	0.76442	0.989722	1.10835	1.08813	1.09523	0.955163	0.798091	0.783616	0.957041	1.15143			2	-0.152686	-0.14853	-0.157688	-0.0733911	0.0502488	0.482045	0.97209	1.40269	1.40907	1.1831	0.921631	0.663957	0.569685	0.403306	0.479905	0.579017	0.820734			2	-0.14483	-0.153983	-0.101278	-0.0369473	0.150062	0.286976	0.607011	0.944256
	3	0.0564927	0.0571955	0.10273	0.0495467	-0.072648	-0.193317	-0.253241	-0.414373	-0.584534	-0.593401	-0.474428	-0.143265	-0.0728533	-0.225607	-0.456822	-0.304905	0.0136517			3	-0.133442	-0.282203	-0.220364	0.014178	0.200129	0.421702	1.02655	1.57435	1.82528	1.21936	0.607028	0.160695	0.0657703	0.0303633	-0.022283	0.126901	0.306113			3	0.126273	0.156562	0.0364599	-0.0503331	-0.127695	-0.141267	-0.295839	-0.630826
	4	0.046032	0.0494429	0.100274	0.0489422	-0.0657513	-0.178939	-0.237768	-0.403311	-0.5768	-0.58269	-0.459434	-0.123015	-0.0568494	-0.207756	-0.444364	-0.285607	0.0368986			4	-0.141261	-0.285334	-0.223839	0.0124636	0.205724	0.432246	1.03873	1.57862	1.82873	1.22473	0.613955	0.168582	0.0759149	0.0488537	0.00519873	0.158157	0.330642			4	0.132691	0.165556	0.0340867	-0.0531234	-0.133561	-0.145649	-0.30229	-0.629579
	5	-0.102016	-0.0799348	-0.0562595	0.00376253	-0.00745171	0.2419	0.455954	0.699116	0.576918	0.418133	0.251997	0.174123	-0.0456352	-0.17684	-0.253179	-0.112399	-0.0592481			5	-0.4322	-0.393168	-0.37443	-0.374898	-0.0674149	1.64211	2.84916	3.43343	2.03506	1.0436	0.31144	0.208566	0.0637827	-0.0756696	-0.229893	-0.289961	-0.259848			5	-0.144579	-0.2197	-0.314692	-0.340377	-0.251093	1.27044	2.68049	3.56739
	6	-0.14312	-0.159088	-0.0972905	0.0292857	0.168374	0.201839	0.225051	0.220999	0.370334	0.518426	0.622194	0.602662	0.501791	0.476585	0.547574	0.643312	0.722044			6	0.656389	0.455998	-0.077151	-0.373638	-0.549817	-0.11178	1.03012	2.49289	4.05459	4.01376	3.19839	1.8549	1.43125	1.57397	1.76647	1.69205	1.48013			6	-0.0626449	-0.0162126	0.0154296	0.0363264	0.000820899	0.0262806	0.2068	0.441676
	7	0.248314	0.00249831	-0.0597867	-0.0541808	-0.0783589	-0.0584858	-0.0525039	0.053298	0.179061	0.297958	0.365129	0.453206	0.535377	0.686085	0.694649	0.738075	0.700838			7	0.143158	0.0422005	-0.0604281	-0.0916073	-0.154182	0.120859	0.560264	1.28415	1.8148	2.22118	2.42574	2.42763	2.39	2.24661	2.17064	2.07858	1.98754			7	0.366158	0.00350416	-0.0958313	-0.142818	-0.224621	0.093608	0.582187	1.22415
	8	0.0420142	0.120281	0.111733	0.0235441	-0.137129	-0.160443	-0.0835945	0.210844	0.623121	0.819223	0.688863	0.432151	0.410979	0.499389	0.643417	0.636273	0.626566			8	0.153397	-0.0159668	-0.131364	-0.141431	-0.0531606	0.188525	1.27576	2.4923	3.42712	3.22769	2.73388	2.43985	2.25768	2.02236	1.5656	1.23789	1.15781			8	0.206476	0.100935	-0.0320557	-0.174012	-0.11707	0.0157268	0.488105	1.02394
	9	-0.0661302	-0.00822343	-0.00298945	0.0151736	0.00915611	0.0530134	0.0809599	0.0407393	0.023309	0.0206614	0.0809833	0.209991	0.301612	0.374452	0.336584	0.358922	0.435319			9	-0.0858998	-0.11858	-0.073737	0.0160452	0.0394945	0.222678	0.391708	0.515766	0.475784	0.489533	0.595481	0.653734	0.622872	0.487543	0.316423	0.205681	0.188597			9	0.0600202	-0.0344105	-0.0788576	-0.0682981	-0.0366447	0.158191	0.431454	0.56942
	10	-0.227586	-0.145783	-0.0635006	0.0761711	0.123279	0.237419	0.378519	0.603342	0.70824	0.764036	0.69358	0.663472	0.634631	0.654666	0.667366	0.683432	0.683542			10	-0.234831	-0.195371	-0.173141	-0.120555	0.118271	0.605628	1.1189	1.37495	1.20543	0.968635	0.818344	0.811955	0.807882	0.793443	0.781392	0.776503	0.74662			10	-0.285588	-0.235838	-0.150306	-0.0895213	0.135858	0.625394	1.14336	1.45432
	11	-0.258724	-0.205964	0.1081	0.14674	0.0452902	0.164557	0.311932	0.682372	0.869429	0.947247	0.836094	0.643228	0.594549	0.579363	0.445483	0.533674	0.624888			11	0.0597372	-0.0341309	-0.0501894	-0.085953	-0.0343294	0.144865	0.364849	0.588875	0.35229	-0.00745632	-0.278587	-0.326912	-0.323229	-0.136187	-0.0574216	-0.016573	0.0152546			11	-0.0221723	-0.0649584	-0.117309	-0.0954307	-0.0035251	0.303395	0.601656	0.832918
	12	-0.0428746	-0.026994	-0.0414906	-0.039856	-0.000233546	0.151449	0.384612	0.652453	0.840976	0.903784	0.903325	0.891054	0.911862	0.904081	0.871095	0.857739	0.85442			12	-0.0229886	-0.110933	-0.131373	-0.107233	0.00842734	0.3641	0.52317	0.588039	0.263162	0.164404	0.120737	0.214698	0.284518	0.398642	0.56435	0.732929	0.872176			12	-0.0183557	-0.0764916	-0.0953725	-0.102534	-0.0488397	0.341593	0.833176	1.33092
	13	-0.334858	-0.235384	-0.0474181	0.128549	0.178881	0.310229	0.468504	0.639764	0.602763	0.454792	0.147989	-0.107427	-0.198547	-0.20171	0.0438555	0.317997	0.556022			13	-0.500632	-0.271118	-0.120479	-0.00162801	0.253241	0.640616	0.914048	0.762991	0.394488	-0.190871	-0.598124	-0.779769	-0.855076	-0.743498	-0.763704	-0.692518	-0.626108			13	-0.0205496	0.130078	0.0618975	-0.212939	-0.135757	0.177271	0.565942	0.386712
	14	-0.0134	-0.0403444	-0.00667933	-0.00608792	0.0320275	0.0344841	0.236951	0.442194	0.614728	0.504417	0.310729	0.0919082	0.0451004	0.00377853	0.0104031	-0.0486969	-0.0309705			14	-0.117724	-0.108159	-0.0691113	0.02286	0.0859228	0.186212	0.199182	0.26552	0.190899	0.0115301	-0.294432	-0.584751	-0.747035	-0.808205	-0.707626	-0.600855	-0.527662			14	-0.000455172	0.0565367	0.0598149	-0.0159452	-0.0905483	-0.00940291	0.216514	0.435907
	Time (s)	0	1	2	3	4	5	6	7	8	9	10	11	12	13	14	15	16			Time (s)	0	1	2	3	4	5	6	7	8	9	10	11	12	13	14	15	16			Time (s)	0	1	2	3	4	5	6	7
	mean	-0.078241	-0.053498	0.00696273	0.0252878	0.0209555	0.078533	0.182922	0.312467	0.387581	0.418019	0.388168	0.387928	0.366701	0.35216	0.333224	0.419487	0.514163			mean	-0.073971	-0.120696	-0.137362	-0.0861261	0.02063	0.397525	0.916799	1.37551	1.46537	1.2051	0.893475	0.663764	0.568673	0.537095	0.506938	0.520495	0.551013			mean	-0.00357092	-0.0237897	-0.0587804	-0.0923787	-0.052041	0.230561	0.588994	0.838344
	CI (lower)	-0.151781	-0.107077	-0.0306166	-0.00282018	-0.0248824	-0.0117824	0.0430243	0.0864489	0.0925578	0.115186	0.12821	0.202398	0.176712	0.12265	0.0712451	0.181841	0.316386			CI (lower)	-0.194553	-0.199586	-0.196448	-0.170272	-0.124168	0.249923	0.688047	0.986453	0.967826	0.69007	0.380073	0.178947	0.0937531	0.0898063	0.0767238	0.11809	0.160941			CI (lower)	-0.0858848	-0.0919683	-0.120647	-0.151826	-0.114463	0.0999218	0.329112	0.434757
	CI (upper)	0.00308162	-0.00373123	0.0505517	0.0609635	0.0681136	0.153181	0.294977	0.496648	0.610657	0.65428	0.609531	0.592537	0.558564	0.556439	0.546809	0.627119	0.700928			CI (upper)	0.104147	0.0222266	-0.102647	-0.028399	0.0970665	0.705536	1.40837	1.91905	2.21144	2.00014	1.59552	1.24379	1.11755	1.0627	1.00099	0.97194	0.950597			CI (upper)	0.0937554	0.0431244	-0.0160048	-0.0478894	0.018397	0.505117	1.10593	1.46391
[truncated: 9 more columns]

## Sheet: Fig. 4f,i
	Figure 4f | gregarious					Figure 4i | solitarious
	Animal	Laa	LaaLct			Animal	Laa	LaaLct
ΔF/F0 (%)	1	10.3741	12.8531		ΔF/F0 (%)	1	1.07049	0.962068
	2	3.23954	4.12589			2	1.40588	1.05087
	3	2.49961	3.78011			3	1.69981	-0.610127
	4	3.50003	4.0566			4	1.70368	-0.604789
	5	0.280295	0.613983			5	2.73425	2.97204
	6	0.466145	0.819472			6	3.27374	0.56304
	7	2.11709	2.30924			7	1.54947	1.3431
	8	0.235983	0.685817			8	2.95971	1.27133
	9	4.08721	3.50433			9	0.495775	0.558395
	10	1.50286	1.46168			10	1.29019	1.37553
	11	0.317837	0.636887			11	0.470582	0.722399
	12	0.129254	0.580838			12	0.4256	1.32198
	13	0.647421	0.722145			13	0.57874	0.25301
	14	0.14466	1.89824			14	0.22821	0.421045
	15	2.00609	1.42227			mean	1.42044	0.828564
	mean	2.10321	2.63137			CI (lower)	0.973543	0.404337
	CI (lower)	1.21503	1.64874			CI (upper)	1.9648	1.31352
	CI (upper)	4.15932	5.2466

## Sheet: Fig. 5b
	Animal	Figure 5b | motif 1																				Animal	Figure 5b | motif 4
ΔF/F0 (%)	1	-0.0289614	0.350592	0.2896	0.194712	-0.229684	-0.576258	-0.933829	-1.25184	-1.78229	-2.58978	-3.61562	-4.19662	-4.68083	-4.97917	-5.61266	-6.22539	-6.49847	gregarious		ΔF/F0 (%)	1	-0.439367	-0.28331	-0.22116	0.0352337	0.305894	0.602709	1.40033	2.55739	3.42495	3.4297	2.35933	1.0041	-0.539761	-1.7264	-2.61808	-3.18306	-3.34508	gregarious
	2	0.00302324	0.00467819	-0.0627427	0.148046	0.0170284	-0.110033	-0.672794	-1.67314	-2.62678	-3.3138	-3.46309	-4.60452	-5.1939	-5.9329	-5.75949	-5.96556	-5.65504				2	-0.255877	-0.247497	-0.149725	0.0240775	0.0647215	0.5643	1.65375	3.27691	4.46207	4.3259	3.09055	1.05066	-0.624424	-1.82557	-2.42336	-2.70119	-2.72538
	3	-0.216421	-0.057622	0.112931	0.140205	0.0645398	-0.043633	-0.249494	-0.606148	-0.998744	-1.32767	-1.55975	-1.72372	-1.83922	-1.91281	-2.08824	-2.09172	-1.93018				3	-0.220944	-0.146856	-0.074537	0.0199226	0.0707662	0.351648	1.16688	2.13314	2.93181	2.62	1.78527	0.685701	-0.0506033	-0.568488	-0.904073	-1.07246	-1.16503
	4	0.129596	0.564596	0.740605	0.11457	-0.424043	-1.12532	-1.43986	-1.92516	-2.20246	-2.77197	-3.52514	-4.03641	-4.92362	-5.41968	-5.69763	-5.14458	-4.95668				4	-0.256221	-0.347774	-0.298877	0.0457075	0.0368088	0.820355	2.80594	5.51455	7.01579	6.20879	3.85439	1.04172	-1.0173	-2.49828	-3.14215	-3.7645	-4.35863
	5	-0.512525	-0.0645791	0.167378	0.21553	0.0911343	0.103062	-0.297346	-0.956088	-2.00499	-2.78058	-3.27756	-3.61309	-3.83303	-4.01529	-4.14654	-4.18577	-4.06444				5	-0.141446	0.110255	0.0360587	-0.128305	-0.229669	0.353107	2.05415	4.22499	5.9324	5.19547	3.24187	0.782054	-0.67131	-1.59027	-1.9728	-2.08496	-2.09684
	6	1.10036	0.764821	0.0936573	-0.422245	-0.541859	-0.994731	-2.04769	-3.24676	-3.96334	-4.45414	-5.24625	-5.92871	-6.42636	-6.63301	-7.02486	-7.43782	-7.66633				6	-0.84148	-0.87028	-0.882584	-0.569518	0.255723	2.90814	5.91116	8.51381	8.14979	6.1186	3.16385	0.788575	-1.1119	-2.46108	-3.3979	-3.85624	-4.19117
	7	-0.96153	-0.373085	0.121927	0.388137	0.459978	0.364572	0.0581688	-0.210425	-0.506839	-0.712218	-1.06188	-1.29855	-1.43038	-1.46833	-1.6132	-1.72667	-1.68869				7	-1.76088	-1.08746	-0.339998	0.437825	1.05704	1.69348	2.08124	2.47329	2.51329	2.14636	1.45678	0.594987	0.00816551	-0.514073	-0.886922	-1.1003	-1.17581
	8	0.0860235	0.319648	0.155373	0.0274176	-0.208054	-0.380408	-0.58659	-0.883736	-1.29112	-1.79196	-2.18186	-2.44887	-2.68621	-2.84406	-2.94479	-2.97756	-2.97204				8	-0.524817	-0.334901	-0.293809	0.0644535	0.40406	0.685013	0.902846	1.30352	1.69505	1.91605	1.5113	0.653261	-0.414727	-1.15665	-1.66194	-1.98125	-2.13832
	9	-0.550617	-0.131569	0.153155	0.370963	0.375866	-0.217797	-1.34389	-2.70961	-3.2216	-3.28642	-3.34008	-3.8203	-4.39237	-4.81349	-5.02	-5.05419	-5.01945				9	-0.676466	-0.805466	-0.606172	-0.401635	0.18174	2.308	5.38441	8.49665	8.51157	6.52405	3.35551	0.857182	-0.923131	-2.1405	-2.72984	-3.15547	-3.2882
	10	-0.1488	-0.0749288	0.0971278	0.148719	0.0578493	-0.0799669	-0.278925	-0.842279	-1.9914	-3.2903	-3.93702	-4.1697	-4.44552	-4.84593	-5.19725	-5.3119	-5.4394				10	-0.33353	-0.129998	0.11918	0.131283	0.123702	0.0893635	1.07446	2.31219	3.6847	3.86254	2.93701	1.22093	-0.686111	-2.08818	-3.0377	-3.57748	-3.94474
	11	0.205863	-0.101218	-0.121911	-0.0501057	-0.127092	0.194464	-0.420091	-1.11376	-2.5583	-3.34984	-4.1254	-4.79997	-5.34056	-5.7452	-5.90744	-5.89448	-5.65294				11	0.155293	-0.242558	-0.449921	-0.387231	-0.143624	1.06804	3.38952	6.39128	8.4658	7.6673	4.86596	1.29592	-1.07556	-2.47709	-3.30078	-3.64458	-3.72681
	12	-0.532278	-0.238067	0.193631	0.487415	0.165843	-0.0765436	-0.94925	-1.95717	-3.63103	-4.30929	-4.91394	-5.29792	-5.99682	-6.22204	-6.19514	-6.20987	-6.07758				12	-0.164966	-0.203885	0.0414937	0.0608546	-0.0586102	0.325113	3.11685	6.35141	9.18939	8.53678	6.06258	2.58166	-0.0767545	-1.86197	-2.95832	-3.88397	-4.5142
	13	-0.638369	-0.248504	0.0584616	0.227004	0.292866	0.308542	-0.120119	-0.828177	-1.79104	-2.64111	-3.33931	-3.78198	-3.96619	-3.98796	-4.07353	-4.01045	-3.78166				13	-0.366809	-0.206479	-0.105676	0.00413691	0.071163	0.603664	1.98547	3.61053	4.64836	4.105	2.68828	0.904154	-0.489723	-1.45374	-2.13443	-2.47339	-2.50445
	14	-0.394234	-0.219208	0.0589919	0.180066	0.197292	0.177092	-0.068318	-0.361137	-0.800618	-1.0911	-1.34675	-1.49319	-1.56306	-1.64438	-1.76268	-1.85312	-1.7933				14	-0.715862	-0.494471	-0.207649	0.115091	0.373385	0.929506	1.44546	2.05811	2.28514	2.11583	1.48828	0.602335	-0.0515704	-0.462195	-0.63089	-0.640233	-0.561575
	15	0.0266572	0.0595274	0.0107602	-0.0496541	-0.00291973	-0.0443709	0.0126281	-0.127556	-0.339833	-1.02011	-1.81326	-2.51862	-2.83558	-2.61384	-2.37624	-2.20322	-2.29523				15	-0.343426	-0.338226	-0.202509	0.0390988	0.3635	0.481561	0.874609	1.31274	1.73729	1.53449	0.908593	0.113598	-0.509206	-0.805816	-0.959279	-1.09721	-1.19411
	16	0.261058	0.27633	0.149116	0.171115	0.140465	-0.998085	-1.65981	-2.14404	-1.86913	-2.21172	-2.71118	-2.78963	-2.82727	-2.92042	-2.99884	-3.03109	-3.06531				16	-0.203096	-0.111417	-0.0806558	-0.00953014	-0.00584561	0.410544	1.44633	2.83521	2.52801	1.41951	-0.063195	-0.25001	-0.400775	-0.421519	-0.498375	-0.442661	-0.506098
	17	-0.0521785	0.0336667	0.00587903	0.0126328	0.0559576	0.0364755	-0.0847863	-0.526177	-0.960272	-1.33893	-1.47794	-1.51743	-1.4913	-1.55421	-1.58632	-1.57718	-1.52212				17	-0.193187	-0.0575711	0.0601718	0.190587	1.27919	2.81423	4.57873	5.00727	4.46163	3.27465	2.22091	1.50543	1.03548	0.725198	0.567316	0.523633	0.513706
	18	1.83778	1.74574	0.686249	-0.671094	-1.76986	-1.82881	-1.61247	-1.72558	-3.44257	-5.34383	-6.98135	-6.88326	-6.36085	-5.54676	-5.86996	-6.57528	-7.25783				18	-2.11497	-1.42803	-0.665293	0.645848	1.52882	2.03362	1.65614	1.67426	1.41598	1.62894	0.993095	0.559784	-0.424425	-1.29564	-1.2408	-0.8149	0.0156749
	19	0.174798	0.0665922	-0.0431831	0.00480555	-0.0475784	-0.155434	-0.348709	-0.448111	-0.840403	-1.40775	-2.13585	-2.55314	-2.75931	-2.74348	-2.68552	-2.55099	-2.49338				19	-0.0930132	-0.261771	-0.201032	0.0141119	0.221489	0.320216	0.554814	1.71545	2.40428	2.56522	1.15937	0.0256983	-0.812483	-1.01418	-1.04152	-0.972296	-0.935004
	20	0.0129103	0.034369	-0.018407	0.0182993	0.0491688	-0.0963404	-0.238202	-0.535082	-0.636182	-0.756505	-0.804411	-0.902173	-0.993586	-1.23327	-1.30917	-1.41278	-1.36122				20	-0.62924	-0.490763	-0.272299	0.152811	0.488831	0.750658	0.904217	1.02589	1.04489	0.919901	0.637804	0.306271	0.0180018	-0.213465	-0.402291	-0.584761	-0.668895
	21	-0.245503	0.0476141	0.270536	0.0610723	0.0163116	-0.150031	-0.2546	-1.25223	-1.67721	-2.46663	-2.58341	-3.32071	-3.32538	-3.58669	-3.41509	-3.48182	-3.27898				21	-0.120289	-0.147796	-0.195924	-0.319703	-0.0683303	0.852043	2.09738	3.13481	3.39936	2.87061	1.90109	0.789258	-0.0455714	-0.680194	-1.14906	-1.4072	-1.40886
	22	0.209751	0.178197	0.0433182	-0.0837436	-0.146139	-0.201384	-0.556211	-1.09732	-1.77989	-2.1224	-2.37225	-2.61208	-2.90979	-3.27035	-3.60808	-3.70294	-3.55857				22	-0.749189	-0.519263	-0.301478	-0.0399916	0.297636	1.31229	2.45042	3.50688	3.45722	2.92879	1.98635	1.0268	0.168203	-0.66093	-1.29849	-1.70326	-1.73687
	23	-0.39915	0.102188	0.0935205	0.239728	-0.0820199	0.0457338	-0.275172	-0.307522	-1.13601	-1.6823	-2.68674	-2.9183	-3.63545	-3.62797	-4.05408	-3.73932	-3.54959				23	-0.831969	-0.647897	-0.405235	0.171481	0.608176	1.10544	1.44352	2.26358	2.61218	2.67678	1.65992	0.81088	-0.298224	-0.712105	-1.33685	-1.35544	-1.56308
	24	-0.193624	0.0902299	0.117077	0.227188	0.0619952	-0.302865	-0.502387	-0.715897	-0.771371	-1.30246	-1.70207	-2.38684	-2.7437	-2.86268	-2.67535	-2.49496	-2.35176				24	0.119439	0.184733	0.0121039	-0.212022	-0.150177	0.0459226	1.86549	3.29679	4.67202	3.25558	2.19014	0.545121	-0.552349	-1.46977	-1.50001	-1.04359	-0.849562
	25	0.0377401	0.285864	0.503988	0.0363541	-0.383657	-0.480289	-0.880077	-1.16438	-2.39479	-3.32081	-4.07945	-4.48432	-4.68672	-4.98855	-5.19785	-5.13811	-4.89412				25	-0.999877	-0.902302	-0.0431784	0.0395441	0.511702	1.39411	2.67393	4.15736	3.9626	3.03246	1.63968	0.359633	-0.620207	-1.44077	-1.86108	-1.92152	-1.81799
	26	-0.49597	-0.233769	0.166147	0.0805159	0.339026	0.14405	-0.0950863	-0.58114	-1.55725	-2.89131	-4.19766	-4.59228	-4.5298	-4.51856	-4.54151	-4.45804	-4.31532				26	-0.828725	-0.874204	-0.506258	-0.0244541	0.83742	1.39622	2.59112	3.55905	4.11022	3.00175	1.48561	0.246495	-0.506643	-1.18203	-1.59032	-1.82692	-1.96161
	27	-0.0198242	-0.00959835	0.0107538	0.0111583	0.0185338	-0.0110234	-0.0378833	-0.0884292	-0.135429	-0.205204	-0.277171	-0.360546	-0.434017	-0.483829	-0.519193	-0.539207	-0.56704				27	-0.0819476	-0.0612838	-0.0387533	0.00134779	0.0446283	0.136009	0.218809	0.30301	0.286667	0.216143	0.116946	0.0221725	-0.0416339	-0.074511	-0.098058	-0.106585	-0.130696
	28	-0.787775	-0.22713	0.177521	0.375786	0.320852	0.140746	0.0323136	-0.387342	-1.0314	-1.86308	-2.43276	-2.65488	-2.64047	-2.7583	-2.80815	-2.79169	-2.43635				28	-1.44958	-0.874505	-0.21472	0.366406	0.786664	1.38573	2.32951	2.67176	2.44472	1.71484	1.01464	0.384503	-0.189492	-0.77473	-1.12451	-1.47343	-1.38777
	1	0.412297	0.140299	0.0513397	0.10502	-0.229651	-0.479305	-0.828656	-0.802418	-1.02491	-1.24561	-1.63314	-1.79768	-1.92598	-2.0221	-2.236	-2.36201	-2.42212	solitarious			1	-0.102984	-0.163536	-0.112976	0.0659361	-0.00391563	0.317476	0.766821	1.69901	1.91894	1.57434	0.880974	0.316239	-0.106316	-0.426011	-0.726479	-0.838354	-0.991085	solitarious
	2	-0.127641	0.0597327	-0.107117	-0.0889897	0.0750168	0.188998	0.0694563	-0.371201	-0.735925	-1.40119	-1.96213	-2.32012	-2.2774	-2.15116	-1.99939	-1.89075	-1.38694				2	-0.638476	-0.647428	-0.513269	-0.0170102	0.615064	1.20112	1.48337	1.73004	1.84193	1.48838	1.05046	0.526537	0.146858	-0.284704	-0.767697	-0.938245	-0.716441
	3	-0.0305104	-0.438001	-0.0364596	-0.100082	0.316776	0.288277	-0.178241	-0.682994	-1.11686	-1.10763	-1.0918	-1.15779	-1.22943	-1.3167	-1.38884	-1.45938	-1.54137				3	-0.00745737	-0.246125	-0.053144	-0.150053	0.13773	0.319049	0.66448	0.845435	1.06326	0.979867	0.781891	0.345953	0.00177236	-0.227012	-0.417094	-0.537119	-0.615516
	4	0.0612325	0.143235	0.057794	-0.0836087	-0.0977083	-0.0809447	-0.00871938	0.0271632	-0.059047	-0.361598	-0.704813	-0.855932	-0.86449	-0.832821	-0.914126	-1.02089	-1.19103				4	-0.0819892	-0.0387344	-0.0183252	0.0126062	0.0455198	0.0809229	0.309137	0.950939	1.33114	1.1704	0.496107	0.0591022	-0.122965	-0.182962	-0.277255	-0.405681	-0.59511
	5	0.312937	0.457717	0.163014	-0.142984	-0.324871	-0.465813	-0.522802	-0.776692	-1.20629	-1.90514	-2.5579	-2.9985	-3.23996	-3.34761	-3.46348	-3.49804	-3.50646				5	0.3082	0.19335	-0.0656082	-0.169797	-0.168548	-0.097597	1.67684	3.45963	4.96005	3.74745	2.07818	0.391216	-0.461047	-1.00329	-1.34787	-1.60884	-1.69563
	6	0.430129	0.337651	0.0447664	-0.121228	-0.286419	-0.4049	-0.449899	-0.588214	-0.780898	-1.18117	-1.55565	-1.82115	-2.00859	-2.35542	-2.41525	-2.55893	-2.66505				6	0.144945	0.0757967	-0.16363	-0.041053	-0.078847	0.0627879	0.416379	0.8908	1.23495	1.06324	0.65219	0.228402	-0.282118	-0.316155	-0.633149	-0.803382	-1.19568
	7	-0.471517	-0.0482504	0.081575	0.338161	0.327445	-0.227414	-0.566989	-1.48207	-2.05648	-3.40944	-4.65273	-5.90622	-6.71836	-7.29662	-7.6904	-7.70558	-7.3963				7	-0.038998	0.00904579	-0.243631	-0.411	-0.413903	1.09849	1.91007	4.55012	5.96395	7.17911	4.92945	1.53387	-1.42014	-3.7304	-5.23019	-5.82995	-5.63293
	8	0.443722	0.265232	-0.107803	0.00468202	-0.168543	-0.437291	-0.936638	-1.03462	-1.02651	-1.08492	-1.22885	-1.51021	-1.77013	-2.12105	-2.38141	-2.57514	-2.78151				8	-0.346105	-0.366941	-0.451225	-0.127771	0.327517	0.964526	1.43416	1.60222	1.48915	1.1348	0.788632	0.463422	0.128416	-0.218986	-0.497662	-0.720705	-0.888859
	9	-0.341631	-0.0392322	0.151579	0.219789	0.103127	-0.0936316	-0.289444	-0.764647	-1.56125	-2.51684	-3.24268	-3.67021	-3.72881	-3.93235	-4.02282	-4.18153	-4.09949				9	-1.79587	-1.06392	-0.472796	0.194065	1.02654	2.11198	2.95437	3.32648	2.79929	2.14929	1.32703	0.840311	0.299904	-0.154629	-0.665173	-1.04702	-1.09696
	10	0.0123364	0.0914956	0.0654274	-0.00735541	-0.0511605	-0.110743	-0.313536	-0.867207	-1.60223	-2.26625	-2.65587	-2.88225	-2.98522	-3.03389	-2.99022	-2.99845	-2.96355				10	0.118931	0.0248929	-0.0322396	-0.134761	-0.0574964	0.0806722	1.18331	2.17956	2.96985	2.45479	1.58118	0.480724	-0.336192	-0.93898	-1.25135	-1.51003	-1.63503
	11	-0.311135	-0.0420586	0.145701	0.190091	0.0847273	-0.0673261	-0.444602	-0.959123	-1.61097	-2.38004	-3.02676	-3.48626	-3.6716	-3.84271	-3.96104	-4.02516	-4.03797				11	-0.430484	-0.357377	-0.0917205	0.0446365	0.323272	0.511673	1.23331	1.88954	2.5807	2.39091	1.63356	0.565995	-0.341457	-0.824641	-1.14431	-1.25536	-1.37686
	12	-0.110651	-0.0129097	0.113504	0.0964563	0.0231583	-0.109557	-0.424641	-0.959093	-1.46223	-1.69483	-1.94279	-2.38108	-2.71294	-2.86361	-2.83471	-2.87237	-2.82905				12	-0.10207	-0.0764982	0.0104485	0.0234753	-0.00414706	0.148791	0.787151	1.3323	1.98719	1.8789	1.21892	-0.00927462	-0.831115	-1.16225	-1.28304	-1.41336	-1.53553
	13	0.0309091	0.165257	0.217399	0.0294833	-0.105356	-0.337692	-0.807902	-1.27573	-2.02723	-2.61689	-3.13197	-3.46995	-3.7125	-3.90993	-4.0533	-4.10355	-4.21745				13	0.157522	0.00155144	-0.201941	-0.40639	-0.164155	0.613413	2.16023	3.7332	4.39879	3.61069	2.26505	0.90667	-0.0173031	-0.798419	-1.33497	-1.60856	-1.71027
	14	0.172771	0.36915	0.1029	-0.122099	-0.150094	-0.372628	-0.40853	-1.04428	-1.7784	-2.58414	-2.98972	-3.13224	-3.34966	-3.34491	-3.1421	-2.82129	-2.40786				14	-0.227254	-0.16241	-0.169259	-0.0694327	-0.230087	0.858443	2.30084	3.7134	3.54237	2.61015	1.46958	0.58288	-0.101346	-0.435642	-0.709983	-0.929429	-1.04805
	15	-0.145961	-0.13772	-0.0400143	0.0350708	0.161044	0.127581	-0.0370469	-0.306568	-0.95425	-1.66542	-2.35606	-2.75123	-2.8948	-2.93372	-2.91762	-2.80045	-2.66393				15	-0.312933	-0.19319	-0.022423	0.0924822	0.187358	0.248705	0.623277	1.64235	2.60343	2.93752	2.2782	1.11234	-0.0640031	-1.05858	-1.8117	-2.32917	-2.71144
	16	-0.0172269	0.0452142	0.104944	-0.0424862	-0.0436971	-0.046748	-0.177238	-0.45114	-0.741947	-1.00204	-1.01032	-0.975924	-0.972786	-1.14728	-1.1964	-1.1321	-0.988427				16	-0.12384	-0.104145	-0.117135	-0.0395477	0.0626643	0.322003	1.1647	2.15775	3.00257	2.70226	1.88267	0.889529	0.243502	-0.15872	-0.500557	-0.680493	-0.823901
	17	-0.172833	0.0815654	0.151082	0.0855955	-0.0347167	-0.110694	-0.324743	-0.778723	-1.39406	-2.02787	-2.46942	-2.80066	-2.877	-2.92062	-2.84935	-2.71366	-2.55016				17	-0.332623	-0.168136	-0.0546082	0.0275416	0.083971	0.443855	1.34272	2.26496	2.77558	2.29388	1.4214	0.427166	-0.289168	-0.7471	-0.96329	-1.02356	-1.02223
	18	0.00599418	0.0688297	0.163189	0.122884	-0.0860131	-0.274884	-0.48577	-0.969208	-1.79856	-2.81354	-3.72387	-4.46714	-5.02949	-5.32304	-5.43243	-5.44888	-5.3405				18	-0.130409	-0.246861	-0.157463	-0.00980773	0.218059	0.326483	1.52865	2.84529	4.08458	3.59055	2.256	0.458964	-1.08328	-2.11082	-2.5956	-2.82613	-2.90741
	19	-0.310411	-0.0665957	0.21464	0.175337	0.613515	-0.626486	-0.776998	-0.905143	-1.49919	-2.39971	-3.88386	-4.34531	-4.61667	-4.89262	-5.1438	-5.16737	-5.06964				19	-0.62054	-0.440616	-0.450468	-0.201917	0.647051	1.06649	2.64981	4.15891	5.91926	5.03427	3.11029	0.93507	-0.613617	-2.14747	-2.95415	-3.2224	-3.20313
	Time (s)	0	1	2	3	4	5	6	7	8	9	10	11	12	13	14	15	16				Time (s)	0	1	2	3	4	5	6	7	8	9	10	11	12	13	14	15	16
	mean	-0.0478595	0.0933189	0.122743	0.0701774	-0.0236515	-0.212762	-0.505605	-0.950173	-1.53999	-2.15548	-2.70233	-3.07314	-3.30802	-3.46301	-3.56854	-3.59832	-3.53621				mean	-0.41755	-0.336006	-0.209997	-0.0180929	0.251286	0.817454	1.84356	2.99263	3.57264	3.10219	1.95348	0.671574	-0.343695	-1.05897	-1.49881	-1.7207	-1.80361
	CI (lower)	-0.155075	0.0167443	0.0823938	0.0078625	-0.1645	-0.357925	-0.669326	-1.16223	-1.80884	-2.47209	-3.09894	-3.49586	-3.76642	-3.93981	-4.07556	-4.11641	-4.07891				CI (lower)	-0.596383	-0.451892	-0.275897	-0.0779194	0.154245	0.637738	1.54946	2.54078	3.04269	2.63955	1.64461	0.552338	-0.466566	-1.30926	-1.83282	-2.1021	-2.21013
	CI (upper)	0.110109	0.227995	0.183444	0.120928	0.0523773	-0.115679	-0.388264	-0.78972	-1.31596	-1.86684	-2.34373	-2.67371	-2.86826	-3.00657	-3.09465	-3.10844	-3.04309				CI (upper)	-0.29464	-0.247604	-0.156579	0.0460123	0.385139	1.0424	2.23328	3.59535	4.2407	3.69336	2.32887	0.830041	-0.215532	-0.835502	-1.21744	-1.40049	-1.45769
	Animal	Figure 5b | motif 2																				Animal	Figure 5b | motif 5
ΔF/F0 (%)	1	0.360055	0.351751	0.22107	0.115278	-0.234385	-0.81377	-1.40697	-1.6471	-2.03025	-2.32646	-2.55761	-2.21376	-1.27092	-0.642028	-0.225787	-0.305464	0.0367209	gregarious		ΔF/F0 (%)	1	0.29964	0.0388205	-0.317051	-0.285408	-0.00123612	0.265235	1.11496	3.25574	5.95775	8.17049	8.10246	6.95974	4.89892	3.37712	2.08171	1.04302	0.507429	gregarious
	2	0.370067	0.191641	-0.109509	-0.0474139	-0.158651	-0.246135	-1.08867	-2.0928	-3.64096	-3.98413	-3.4874	-1.9466	-0.722804	-0.00793026	0.137305	0.124951	0.185168				2	-0.0608438	-0.109747	-0.13922	-0.102345	-0.082453	0.494609	1.86783	4.38257	6.92893	8.48033	8.22503	6.43645	4.44769	2.92282	2.17811	1.70886	1.47256
	3	-0.0228401	-0.111208	-0.0299984	-0.0772469	0.0895738	0.15172	-0.108226	-0.647539	-1.28446	-1.40069	-1.33645	-1.00293	-0.76129	-0.435658	-0.21952	-0.112041	-0.01798				3	-0.0424298	-0.1297	-0.110017	-0.0661347	0.0219827	0.326299	1.40981	3.061	4.66528	5.25544	4.87731	3.9016	2.86053	2.02966	1.44729	1.02029	0.688201
	4	0.423899	-0.235049	-0.963225	0.060248	0.430349	0.283778	-0.701197	-1.51078	-3.54941	-4.01163	-4.16889	-2.33285	-1.48442	-0.819518	-0.480615	-0.133849	0.115198				4	0.624014	0.0105272	-0.0847835	-0.785469	-0.785909	1.02162	5.16808	10.4787	14.6673	15.37	13.9253	10.9909	8.61168	6.50873	4.82461	3.71443	2.64044
	5	-0.12138	0.114506	0.172758	0.153354	-0.0473138	-0.271925	-0.879307	-1.75701	-2.63517	-2.7852	-2.38865	-1.74038	-1.25351	-0.763057	-0.335894	0.0851444	0.292452				5	0.0207138	0.0644629	-0.00770113	-0.159301	-0.146468	0.228294	2.3417	5.49387	8.70123	9.54782	8.55449	6.65611	4.94198	3.81459	2.95145	2.40612	2.06383
	6	0.618818	0.50249	0.334305	0.0703282	-0.27341	-1.25253	-2.6135	-3.98961	-4.51019	-4.47615	-4.25641	-3.52373	-2.44324	-1.1709	-0.899039	-0.630414	-0.422877				6	0.360213	-0.108598	-0.370719	-0.565279	-0.274715	0.959098	3.28385	6.08161	8.46192	9.39911	9.14112	7.71503	5.96419	4.45131	3.42476	2.76409	2.07313
	7	-0.809162	-0.251992	-0.00437363	0.235559	0.334794	0.495176	0.133824	-0.508361	-1.16182	-1.37325	-1.13738	-0.756425	-0.204924	0.333504	0.596264	0.569376	0.309166				7	-0.81456	-0.657951	-0.358749	0.0652646	0.543897	1.2221	2.22289	3.65722	5.05036	5.55163	5.03546	3.93335	3.02019	2.3196	1.79557	1.44452	1.251
	8	0.326938	0.303787	0.201192	-0.0231291	-0.315877	-0.492911	-0.531415	-0.821697	-1.43671	-2.07399	-2.19953	-1.59115	-0.815566	-0.153325	0.160569	0.289613	0.324957				8	-0.19192	-0.0640578	-0.0624472	0.00469282	0.0504188	0.263313	0.752707	1.84888	3.16894	4.37691	4.59247	3.98617	2.80906	1.87829	1.11835	0.598517	0.189736
	9	-0.126093	0.200179	0.567157	0.60866	0.256017	-1.50592	-3.61188	-5.62108	-5.3683	-4.4504	-3.1828	-2.64617	-2.09536	-1.74065	-1.4424	-1.30848	-1.26108				9	-0.58115	-0.663524	-0.410808	-0.157909	0.0973905	1.716	4.94159	8.98121	11.5486	11.8913	10.7241	8.97991	7.46027	6.2583	5.23492	4.47531	3.78521
	10	0.120997	-0.204708	-0.0266828	0.017294	0.100745	-0.00764535	-0.123515	-1.07585	-2.49558	-3.9832	-3.76895	-2.30526	-0.666515	0.278095	0.249159	0.0369111	-0.388175				10	-0.102056	-0.0189388	0.122736	0.0447975	0.0041061	-0.050645	1.68297	4.66959	8.29112	10.4784	10.9199	9.16259	6.1082	3.13246	1.38448	0.649971	0.0716152
	11	-0.124059	-0.113787	0.00772904	0.12021	0.143394	-0.0334873	-1.33925	-3.30002	-5.44382	-5.54773	-4.63318	-3.01081	-1.91692	-1.06576	-0.325527	0.315397	0.657085				11	0.387576	0.135945	-0.214718	-0.269466	-0.376406	0.337069	3.06459	7.56038	12.2239	13.8628	12.8552	10.2278	7.80348	5.84479	4.2639	3.05367	2.12728
	12	0.779254	0.598965	0.361948	-0.105339	-0.501775	-1.13305	-2.54225	-4.49451	-6.61368	-6.27802	-5.1608	-3.0748	-2.02356	-1.25045	-1.16467	-1.21623	-1.12591				12	-0.54108	-0.362249	-0.0309772	0.153629	0.136475	0.644203	3.62164	7.94408	12.1752	13.5579	12.5033	10.0694	7.15909	5.03387	3.37346	2.09228	1.05835
	13	-0.0750209	0.0908879	0.171093	-0.0266821	-0.0350065	-0.125271	-0.875416	-1.96728	-3.09554	-2.91352	-2.23639	-1.28917	-0.906553	-0.54858	-0.206279	0.0735576	0.191393				13	-0.0564213	-0.0832035	-0.209909	-0.215883	-0.184021	0.749438	2.6862	5.87673	8.77306	10.1917	9.69853	7.99706	6.15082	4.53378	3.38013	2.4578	1.89649
	14	-0.362303	0.0205886	0.154698	0.196439	0.0212067	-0.0306298	-0.65293	-1.40977	-2.34834	-2.60456	-2.16379	-1.26575	-0.315714	0.161626	0.424992	0.661358	0.883823				14	-0.637247	-0.344663	-0.0549248	0.189449	0.308304	0.539081	1.54983	3.3989	5.59704	6.55674	6.13341	4.84624	3.70435	2.91995	2.35015	1.94939	1.67269
	15	0.00943716	0.0825408	0.155154	0.187753	-0.0488266	-0.386059	-0.541217	-0.739037	-0.90102	-1.33882	-1.43182	-1.35947	-0.871118	-0.459321	0.00113211	0.534325	0.990958				15	-0.0753966	-0.252476	-0.16695	0.00313279	0.229627	0.262064	1.15991	2.55357	4.33456	5.13091	4.88775	3.86427	2.69371	1.86461	1.28433	0.802051	0.421777
	16	0.364261	0.404103	0.294532	0.267141	0.207059	-1.5371	-2.98443	-4.38025	-3.61387	-2.82884	-2.15889	-1.76719	-1.73987	-1.42386	-1.40204	-1.22343	-1.36153				16	0.0682038	0.00136745	-0.0644752	-0.108757	-0.200643	0.304305	1.03227	1.82663	1.94162	1.90739	1.77411	1.66844	1.46442	1.29672	1.11251	0.963989	0.734512
	17	-0.218491	-0.0213348	0.0772624	0.162563	-0.108952	-0.627326	-1.30755	-1.81301	-1.88477	-1.65626	-1.27672	-0.956166	-0.681558	-0.425595	-0.156283	0.0161138	0.114208				17	-0.129693	-0.0326189	0.0246935	0.137618	0.745948	1.75145	3.04147	3.82489	3.93414	3.51397	2.98194	2.60196	2.33258	2.07074	1.90724	1.83562	1.81053
	18	-0.11106	0.526735	0.308263	0.0727893	-0.469459	-0.327269	-0.204666	0.13066	-1.34458	-2.82081	-4.31573	-3.45684	-2.21249	-0.514209	0.202488	0.654471	0.829441				18	-0.80257	-0.473521	-0.213516	0.265969	0.52527	0.698369	0.566516	1.01641	2.28927	4.12887	5.10248	4.87326	3.70212	2.3209	1.32761	0.720675	0.710546
	19	0.125965	0.0312341	-0.0920788	-0.102936	-0.00729596	0.0451117	0.0472507	-0.298886	-1.02388	-1.81664	-2.20885	-1.80472	-0.976918	-0.121756	0.440098	0.693554	0.766014				19	-0.213784	-0.298869	-0.216598	-0.00370274	0.285772	0.447182	0.672825	2.118	3.42194	4.53551	4.00106	3.21265	2.28481	1.62926	1.22074	1.00522	0.841835
	20	0.107874	0.0593859	0.0611718	-0.0607156	-0.047343	-0.120373	-0.153793	-0.257873	-0.344203	-0.416946	-0.373243	-0.353948	-0.198917	-0.020738	0.222601	0.345977	0.403992				20	-0.218545	-0.115161	-0.0534361	0.0879874	0.0886291	0.210526	0.883417	1.77675	2.63055	2.85901	2.67156	2.32122	1.94396	1.57778	1.14168	0.817662	0.630899
	21	0.118671	-0.0036514	0.330743	-0.0216174	0.0762922	-0.500437	-0.670099	-1.53613	-1.49502	-1.85262	-1.61098	-1.91301	-1.23193	-0.529516	0.175223	0.347428	0.201126				21	0.241286	-0.0156531	-0.277866	-0.328673	-0.223141	0.604047	1.93833	3.82469	4.68525	5.01505	4.14302	3.60229	2.38654	2.00576	1.00818	0.985821	0.948179
	22	0.4447	0.234743	0.0222122	-0.0822013	-0.202912	-0.416542	-1.19406	-2.30801	-3.00687	-3.04282	-2.43455	-2.00623	-1.43684	-0.902581	-0.451281	0.00521475	0.221877				22	-0.427369	-0.413834	-0.3786	-0.215622	0.0109972	1.42443	3.54496	6.1092	7.60261	8.08326	7.62023	6.57747	5.45867	4.21271	3.14368	2.40259	1.97047
	23	0.0677412	0.612897	0.21826	0.120512	-0.616617	-0.402793	-0.694541	-1.11548	-1.67982	-2.19503	-2.0281	-1.74478	-0.648287	-0.127552	0.317065	0.202887	0.713102				23	-0.61216	-0.519802	-0.326165	0.106794	0.492284	0.85905	1.75992	3.58852	5.85904	7.31066	7.18217	6.08251	4.65228	3.6225	2.76378	2.25878	1.94328
	24	-0.47606	-0.0602111	-0.0633118	0.352476	0.302966	-0.0558592	-0.816167	-1.50282	-1.74646	-1.89787	-1.85196	-1.90897	-1.67334	-1.32976	-0.486825	-0.00959637	0.0989774				24	0.20669	0.262856	0.0960149	-0.226732	-0.281973	-0.0568565	2.95095	6.70905	10.8961	11.001	10.1702	7.85012	5.7002	3.67338	2.74753	2.61426	2.36894
	25	-0.00587004	0.593991	0.708551	0.19297	-0.391684	-1.09796	-1.78488	-2.51293	-3.14926	-3.59304	-3.35548	-2.84471	-1.97453	-1.26349	-0.479835	0.391216	1.1351				25	-0.371999	-0.404099	-0.110582	-0.0085145	0.0859324	0.809262	2.77711	5.83149	7.87292	8.27205	7.40223	6.1589	5.21137	4.37192	3.74791	3.32332	3.01654
	26	-0.448857	-0.104006	-0.00964574	-0.0546666	0.1784	0.438775	0.197725	-0.710153	-2.21142	-3.27918	-3.41347	-2.25295	-0.890323	-0.024933	0.598868	1.27459	1.62838				26	-0.820037	-0.713205	-0.351315	0.031986	0.685866	1.16671	3.12807	5.95602	8.90504	9.6731	8.93029	7.48383	6.27001	4.89218	3.96133	2.98368	2.44228
	27	-0.103451	-0.0360157	0.0210565	0.0588378	0.0688713	-0.00929886	-0.13064	-0.290482	-0.361572	-0.380226	-0.311689	-0.266006	-0.21112	-0.147281	-0.0564504	0.0311092	0.075121				27	-0.101044	-0.0670161	-0.0413542	0.000875422	0.0402435	0.168295	0.335784	0.531877	0.661642	0.666773	0.589868	0.460491	0.363712	0.303507	0.263738	0.254048	0.239517
	28	-0.490021	0.00504568	0.39244	0.450679	0.0975929	-0.455736	-0.84949	-1.29694	-1.70008	-2.36964	-2.56119	-2.17373	-1.15752	-0.380255	0.137425	0.303628	0.615622				28	-1.23462	-0.962243	-0.403185	0.331244	0.807632	1.46117	3.07069	5.16747	7.11516	7.92026	7.77574	6.87024	5.71108	4.36382	3.16602	2.30395	2.07142
	1	0.129577	0.0431498	0.0621803	0.0802326	-0.0728177	-0.242322	-0.741506	-1.11002	-1.6654	-1.77722	-1.74812	-1.30683	-1.00237	-0.532609	-0.222958	0.208361	0.317942	solitarious			1	-0.0359875	-0.137815	-0.101095	0.0513189	-0.090964	0.314543	1.10707	2.66001	3.70996	3.92507	3.48872	2.9329	2.4796	2.01845	1.55929	1.32488	1.12169	solitarious
	2	-0.207599	-0.015713	0.0263353	0.0717343	0.0798952	0.0453473	-0.171755	-0.39932	-0.833403	-1.3108	-1.60494	-1.4842	-1.05937	-0.532361	-0.151699	0.320334	0.793155				2	-0.35866	-0.308193	-0.173693	0.0544707	0.25911	0.526967	1.25465	2.66272	4.23906	5.07222	4.9772	4.23747	3.32134	2.55059	1.95779	1.6245	1.53712
	3	-0.284384	-0.113764	0.179597	0.130551	0.123299	-0.0352989	-0.564659	-1.14976	-1.57074	-1.50732	-1.19778	-0.896394	-0.620781	-0.436292	-0.266018	-0.0555806	-0.0610353				3	0.0817006	0.14252	-0.00551686	-0.0724515	-0.143304	-0.00294779	1.41747	3.13357	5.2659	5.95981	5.83629	4.88514	3.84564	3.10865	2.55003	2.13329	1.81574
	4	0.42765	0.277964	-0.10077	-0.200452	-0.251306	-0.153086	-0.496206	-0.500088	-0.81727	-1.08519	-1.34235	-0.985014	-0.471865	0.0582218	0.361773	0.532834	0.260206				4	-0.0897515	-0.0880618	-0.0534414	0.0191254	0.0638709	0.148258	0.44854	1.29244	2.05962	2.35995	1.96935	1.51906	1.18895	0.974311	0.81633	0.670726	0.501223
	5	0.638646	0.290953	-0.0400265	-0.166938	-0.310024	-0.412611	-0.455754	-0.492991	-0.759081	-1.47396	-2.02779	-1.94152	-0.998881	-0.113312	0.428323	0.422561	0.334728				5	0.530654	0.219169	-0.0448217	-0.165115	-0.262634	-0.277253	1.69779	4.29742	7.08735	7.5772	6.87784	5.57923	4.05994	2.89032	1.94385	1.44203	1.1461
	6	0.741128	0.472165	0.134896	-0.374416	-0.533075	-0.440698	-0.417977	-0.582327	-0.964944	-1.11812	-1.0722	-0.95149	-0.451049	-0.404326	-0.0162828	0.056672	0.249102				6	0.378118	0.114342	0.00624998	-0.132839	-0.170396	-0.195474	0.746916	1.95173	3.28826	3.46074	3.16273	2.62045	2.35244	1.88107	1.59682	1.38726	1.09962
	7	-0.378779	-0.267635	-0.207404	0.0818379	0.401174	0.370806	-0.398225	-1.95401	-3.82158	-4.84779	-4.69221	-3.5686	-2.41497	-0.533513	0.769385	1.84065	1.4686				7	-0.154705	-0.179152	-0.311352	-0.334969	-0.27103	1.25121	3.39304	8.36864	12.9806	16.0063	14.6427	11.2862	8.16543	5.36165	3.11908	1.45003	0.654447
	8	0.439748	0.406491	0.269263	0.0142529	-0.358815	-0.77094	-1.09429	-1.19192	-1.1634	-1.0045	-0.762506	-0.556276	-0.357629	-0.223838	-0.0822948	0.100908	0.159315				8	-0.665721	-0.638124	-0.453431	-0.173759	0.533211	1.39782	2.41036	3.24242	3.87559	4.13904	4.01138	3.54257	3.05796	2.52	2.11041	1.70851	1.33465
	9	-0.107856	-0.199515	0.326044	0.711442	0.220326	-0.95044	-1.80745	-2.29292	-2.8862	-3.71042	-3.76781	-2.8897	-1.64727	-0.45907	0.921685	2.23896	2.93607				9	-1.05018	-0.660663	-0.266571	0.111575	0.585057	1.28078	2.11674	4.31501	6.19703	7.99899	7.67276	6.94647	5.72289	4.64876	3.73289	2.98508	2.5498
	10	0.00172284	0.0448036	0.048974	-0.00844751	-0.0164407	-0.0706123	-0.382115	-1.13313	-2.02093	-2.45165	-2.18574	-1.55762	-0.880293	-0.422205	-0.116626	0.0644605	0.0678455				10	-0.0913161	-0.0888895	-0.0540643	-0.0324479	0.0275707	0.239147	2.16148	4.69888	7.53092	8.28712	7.66776	6.0957	4.54908	3.34297	2.47925	1.7419	1.2599
	11	-0.133317	-0.0549191	-0.036822	0.11525	0.0872818	0.0225262	-0.516865	-1.34135	-2.24599	-2.68726	-2.44074	-1.82088	-0.98546	-0.426517	0.124254	0.366748	0.593169				11	-0.306868	-0.23101	-0.070577	0.0782733	0.179345	0.350837	1.73658	3.83084	6.21641	7.17243	6.80531	5.55989	4.13041	3.11061	2.43896	1.91428	1.51793
	12	0.0995211	0.0844816	0.121011	-0.0816226	-0.11743	-0.105961	-0.525417	-1.33716	-2.14943	-2.23692	-1.92715	-1.52978	-1.23161	-0.955321	-0.530221	-0.208103	-0.0545089				12	-0.0713148	-0.120379	-0.0585971	-0.0276466	-0.0605481	0.338485	1.64248	3.59551	5.80143	6.65141	5.9687	4.24764	3.05459	2.39439	1.95016	1.51307	1.23135
	13	0.160715	0.392556	0.162044	-0.000634402	-0.245692	-0.468989	-1.25647	-1.83472	-2.52223	-2.48062	-2.22543	-1.51658	-0.963522	-0.561564	-0.276322	-0.301957	-0.111953				13	-0.163512	-0.162229	-0.184386	-0.151568	-0.0205342	0.68223	2.75361	5.64145	8.238	8.7075	7.69842	6.00507	4.73937	3.78885	3.06612	2.60089	2.10459
	14	0.112595	0.0970328	0.030711	0.142637	0.0333924	-0.416369	-1.23699	-1.90191	-2.20524	-2.03239	-1.66883	-1.213	-0.799473	-0.40964	-0.152655	0.046129	0.0847116				14	-0.135644	-0.176023	-0.177213	-0.148283	-0.223338	0.860502	3.10963	5.48173	6.68665	6.437	5.66455	4.75041	3.79277	3.24862	2.79836	2.38181	1.98932
	15	-0.365728	-0.28035	-0.167634	-0.0301564	0.309119	0.534749	0.380252	-0.533032	-1.93522	-3.35232	-3.4994	-2.73227	-1.44974	-0.514461	0.213325	0.832009	1.10854				15	-0.125449	-0.156163	-0.0804933	-0.0244278	0.138274	0.248259	0.88061	3.13493	5.8621	8.17524	8.01082	6.47257	4.37218	2.72649	1.55672	0.743978	0.268514
	16	-1.00069	-0.357179	0.061078	0.284107	0.50329	0.509389	-0.0634936	-0.8683	-1.63386	-1.79639	-1.51764	-1.0565	-0.566559	-0.285962	0.142163	0.659086	0.930789				16	-0.328928	-0.161415	-0.155769	-0.0394522	0.115795	0.569769	2.21143	4.80986	7.58394	8.29903	7.27719	5.33849	3.84802	2.80075	2.02576	1.54285	1.20136
	17	-0.242149	0.0801091	0.136445	0.0931361	-0.0219154	-0.0456252	-0.637799	-1.51078	-2.47538	-2.54287	-2.05775	-1.24637	-0.765953	-0.335905	-0.0708784	0.139087	0.223933				17	-0.317153	-0.124967	0.0142719	0.0660276	0.0542528	0.307568	1.67316	3.44241	5.17179	5.48847	4.98949	3.97456	3.06344	2.34448	1.8532	1.54199	1.32486
	18	0.0446614	0.0858279	0.156063	0.10017	-0.113635	-0.273087	-0.767097	-1.70087	-2.95013	-3.80497	-3.62156	-2.77175	-1.62617	-0.826116	-0.446226	-0.31434	-0.256777				18	-0.10191	-0.103784	-0.0562608	-0.0202193	0.0962922	0.185882	1.80639	4.0621	6.67276	7.52791	7.1277	5.8448	4.30261	3.12308	2.25544	1.68794	1.23299
	19	-0.501292	-0.215592	0.0508176	0.00551941	0.473729	0.186819	-0.179183	-1.06996	-1.97988	-2.68114	-2.99699	-2.49404	-1.59915	-0.725226	-0.21637	0.394446	0.556441				19	-0.465307	-0.282581	-0.231429	-0.169499	0.168672	0.980144	4.12292	7.18396	10.7092	11.7335	11.5844	9.88028	7.3038	5.08614	3.33735	2.13634	1.23783
	Time (s)	0	1	2	3	4	5	6	7	8	9	10	11	12	13	14	15	16				Time (s)	0	1	2	3	4	5	6	7	8	9	10	11	12	13	14	15	16
	mean	0.00676991	0.0969016	0.0999058	0.08105	-0.0204658	-0.279827	-0.824686	-1.53999	-2.26973	-2.58722	-2.43336	-1.83037	-1.12081	-0.513521	-0.0905724	0.199161	0.336438				mean	-0.197841	-0.200863	-0.152996	-0.0678222	0.0762236	0.596435	2.11195	4.36874	6.54334	7.39761	6.9352	5.6853	4.32907	3.21598	2.37772	1.81237	1.4208
	CI (lower)	-0.102849	0.0259112	0.0221369	0.0330034	-0.0967752	-0.43315	-1.10687	-1.93636	-2.69916	-2.96952	-2.7873	-2.07289	-1.2987	-0.654137	-0.244288	0.0262179	0.142764				CI (lower)	-0.317738	-0.282997	-0.194736	-0.127865	-0.00760582	0.458299	1.81662	3.80002	5.72656	6.48063	6.06898	4.99975	3.82872	2.84852	2.10565	1.58755	1.21863
	CI (upper)	0.112472	0.172684	0.160838	0.142599	0.0555281	-0.150812	-0.625441	-1.259	-1.93618	-2.25342	-2.11993	-1.60496	-0.959896	-0.39753	0.0353578	0.398563	0.561898				CI (upper)	-0.0942656	-0.132118	-0.11412	-0.0173412	0.169993	0.74411	2.46507	5.03529	7.4877	8.40922	7.87039	6.42957	4.89544	3.63789	2.71424	2.09523	1.67035
	Animal	Figure 5b | motif 3																				Animal	Figure 5b | motif 6
ΔF/F0 (%)	1	0.276162	0.246069	0.15252	-0.0840074	-0.131545	-0.459198	-0.435836	-0.357984	-0.0719868	0.616704	2.00995	3.92569	5.69651	6.7955	7.27428	7.16821	6.8537	gregarious		ΔF/F0 (%)	1	0.704982	0.119968	-0.232691	-0.362094	-0.202559	-0.0276058	0.831073	2.09252	3.88166	5.61525	7.21268	8.03035	8.15236	7.56569	6.90918	6.16211	5.87668	gregarious
	2	0.40281	0.121164	-0.0512157	-0.083985	-0.263492	-0.125281	-0.279496	-0.19939	-0.244695	1.19465	3.36567	6.25361	8.40049	9.43613	9.6145	9.38759	9.20072				2	0.0803636	-0.0527902	-0.0685134	-0.143429	-0.101705	0.286073	1.07476	2.58755	4.34898	6.36322	7.63354	8.52843	8.45738	7.92294	7.03147	6.43357	5.87553
	3	0.101443	0.0610841	0.00505075	-0.0500582	-0.0712679	-0.0462514	-0.190947	-0.479807	-0.615886	-0.0179556	0.928137	1.87702	2.2999	2.51064	2.5765	2.43428	2.21552				3	-0.175493	-0.229676	-0.0843096	-0.0310845	0.138336	0.382227	0.733541	1.28677	1.99506	3.20258	4.16509	4.6347	4.5105	4.18214	3.73444	3.19836	2.70645
	4	-0.136223	-0.440537	-0.749995	0.242036	0.617546	0.467172	-0.129601	-0.570075	-1.42936	0.0978722	1.56795	3.68771	3.79233	3.7579	3.72318	3.43104	2.87134				4	0.35969	-0.376927	-0.876788	-0.212167	0.216342	0.88985	2.42092	5.23548	7.18981	9.31974	10.1946	11.4237	11.1247	10.4703	9.77552	8.97664	8.42891
	5	0.147653	0.175182	0.0799123	-0.144388	-0.251593	-0.00676589	0.041724	-0.153341	-0.655109	-0.221474	1.27899	3.47515	5.26892	6.33659	6.78566	6.81482	6.53081				5	-0.135572	-0.0863753	-0.0776228	-0.113472	0.0608154	0.352226	1.85967	4.3036	7.25494	8.99584	9.85091	9.94183	10.0006	9.73115	9.38996	8.92112	8.35853
	6	0.554431	0.368487	0.196173	-0.129405	-0.200939	-0.788748	-1.47997	-2.11866	-0.972132	1.58188	4.94886	7.3898	9.35512	10.6685	12.0009	12.3496	12.2528				6	-0.366522	-0.502741	-0.465743	-0.385546	0.217062	1.50349	3.99845	7.78084	12.2572	16.216	18.9442	20.0918	20.3935	20.0134	19.5118	18.7024	17.2918
	7	-0.719126	-0.249072	-0.0120848	0.116902	0.27594	0.587441	0.420762	0.113323	-0.0380689	0.294227	1.0178	1.64858	2.44953	3.14393	3.59154	3.75403	3.70515				7	-1.36052	-0.986061	-0.441855	0.239111	0.934025	1.6153	2.04664	2.4276	2.81451	3.17519	3.46738	3.48467	3.53939	3.468	3.38196	3.34835	3.35705
	8	-0.0774911	0.098719	0.180771	0.0997641	-0.0644598	-0.237303	-0.260471	-0.30774	-0.1692	0.201555	1.08991	2.00277	2.78289	3.21783	3.52717	3.67366	3.7104				8	-0.352731	-0.13621	-0.0661222	0.0520119	0.135629	0.367423	0.911504	1.65616	2.47374	3.21115	3.87281	4.132	4.06053	3.80491	3.60885	3.41877	3.21305
	9	0.302917	0.387364	0.262931	0.186759	0.029522	-1.16949	-2.6011	-3.84828	-2.12109	0.361518	3.16084	4.37988	5.22348	5.7674	5.91627	5.80147	5.39717				9	-0.789662	-0.689443	-0.3195	0.0337064	0.533779	1.23112	2.65475	4.55468	7.41453	9.93801	11.7465	12.0237	11.6156	10.8473	9.97244	9.18289	8.29204
	10	0.57256	0.247334	0.184887	-0.0795286	-0.309345	-0.615908	0.206909	1.23336	2.34176	2.74874	3.7956	6.21719	9.49312	12.1029	13.1979	13.0253	12.5687				10	-0.327593	-0.206362	-0.0652272	-0.00904891	0.192213	0.416018	1.73718	3.66398	6.20909	7.85166	8.91675	9.42965	9.79194	9.78502	9.4189	8.789	8.08193
	11	0.000165824	0.0033113	0.106068	0.0824108	0.00418173	-0.196138	-0.988071	-1.58417	-2.03828	0.215476	2.98144	6.08721	7.27741	7.83255	7.90462	7.78935	7.49916				11	0.0301991	-0.206464	-0.188456	-0.144224	-0.0683602	0.577305	2.75684	6.43478	10.5246	14.0898	16.4305	17.391	17.0192	16.1383	15.1973	14.0396	12.7329
	12	0.272677	0.146063	-0.212105	-0.16623	-0.00524342	-0.0351616	-0.612125	-1.09146	-1.11771	0.645762	2.51403	4.54945	5.29267	5.80168	6.05341	6.41996	6.69164				12	-0.0294429	-0.0321265	-0.0310778	-0.0151765	-0.0243195	0.132143	1.34316	3.40085	5.5636	7.41062	8.44341	9.34521	9.3036	9.08098	8.51962	7.87804	7.32383
	13	-0.0934364	0.0157454	0.043854	0.0304772	-0.0621463	0.0655062	-0.738833	-1.55721	-2.22931	-0.371652	2.35213	5.10986	6.31741	6.88694	6.93232	6.83486	6.40918				13	-0.119109	0.0161725	-0.108516	-0.116254	-0.125856	0.453563	1.40662	3.29132	5.50773	8.39039	10.3855	11.4393	11.1081	10.3976	9.70757	9.06984	8.34833
	14	-0.682652	-0.321052	-0.0755733	0.179665	0.314055	0.585559	0.200087	-0.163861	-0.59393	0.122532	1.2958	2.68984	3.63226	4.09979	4.23878	4.28617	4.21179				14	-1.13442	-0.762084	-0.325749	0.190659	0.693261	1.33834	1.59663	2.08495	2.54923	3.45695	4.04682	4.37109	4.35205	4.22784	4.02594	3.88675	3.70375
	15	-0.236791	-0.250287	-0.0696332	0.14428	0.239911	0.172519	0.168663	0.0872072	0.278293	0.685431	1.45952	2.14038	2.85311	3.39413	3.94147	4.35588	4.58896				15	-0.323512	-0.410737	-0.252681	0.052299	0.397231	0.537399	0.877096	1.4148	2.17714	2.79755	3.13815	3.14768	3.09349	3.13617	3.30048	3.39921	3.43584
	16	0.117538	0.185578	0.179623	0.307949	0.328767	-1.11946	-1.31168	-1.22502	0.902249	1.94954	2.89437	3.36025	3.61561	3.80945	3.96335	4.18684	4.38558				16	-0.560104	-0.362153	-0.20982	-0.0378778	0.0698731	1.10008	2.93226	4.91137	6.83183	8.12687	9.31019	9.65361	9.81332	9.94851	10.0209	10.1069	10.1596
	17	-0.395257	-0.164518	0.158908	0.400867	0.258178	-0.100121	-0.552412	-0.724246	-0.472501	0.0673354	0.903642	1.60664	2.20263	2.63388	2.9962	3.30055	3.49008				17	-0.326824	-0.108829	0.107268	0.328385	0.886904	1.73471	2.73952	3.32168	3.46802	3.38996	3.38462	3.47112	3.62572	3.71843	3.85475	3.99368	4.20681
	18	-0.838301	-0.269647	-0.11887	0.171492	0.432858	0.622468	0.557376	0.872135	1.24272	1.49061	1.3377	1.93753	3.01729	4.28461	5.00213	5.54592	6.17348				18	-1.55165	-1.09138	-0.634791	0.249111	1.22992	1.79878	1.70208	2.0587	3.30218	4.81806	5.56337	5.66917	5.63288	5.51189	5.67215	5.9277	6.56497
	19	0.111895	0.0239831	-0.107224	-0.11635	0.0183482	0.0693475	0.184952	0.130581	0.00289424	0.0387193	0.651533	1.85675	3.19531	4.14284	4.67919	4.71276	4.56443				19	-0.490772	-0.394154	-0.24009	0.0401505	0.383134	0.701731	1.08746	1.64113	2.32053	2.93778	3.39978	3.64572	3.71185	3.61914	3.44162	3.30024	3.14319
	20	-0.116185	-0.102324	0.034873	0.0319874	0.0742936	0.0773544	0.0620823	0.209307	0.333722	0.587057	0.78821	1.09977	1.33182	1.65131	1.84279	2.01784	2.1124				20	-0.457924	-0.292926	-0.103778	0.105667	0.265098	0.483863	0.697923	1.03416	1.26613	1.48533	1.61256	1.74742	1.78838	1.90521	1.88234	1.88688	1.88905
	21	0.0671647	-0.26759	0.0727413	-0.0621291	0.159571	0.030243	-0.00661488	-0.0746142	0.107209	0.578915	1.0624	1.79662	2.24523	3.07196	3.14784	3.68178	3.52639				21	-0.149388	-0.327931	-0.260386	-0.156251	0.158245	0.73571	1.19026	1.82002	2.18064	2.74926	2.8933	3.22641	3.01185	3.30691	3.12037	3.44165	3.3364
	22	-0.0981687	-0.219053	-0.0915244	0.00718227	0.138845	0.262719	0.0110212	-0.321004	-0.354488	0.519452	1.77299	2.93791	3.70061	4.34184	4.74836	5.21718	5.30082				22	-0.498304	-0.616155	-0.542747	-0.178801	0.193825	1.64218	3.44936	5.81119	7.62971	9.0927	10.0174	10.1959	10.2369	10.1629	10.0336	9.82159	9.55877
	23	-0.253893	-0.0152753	-0.196741	-0.0271082	0.0263915	0.466626	0.423109	0.212744	0.198702	0.472348	1.24027	1.7532	2.92242	3.57878	4.42586	4.51512	4.78481				23	-0.481876	-0.36253	-0.317499	-0.0961593	0.327415	0.930649	1.9103	3.24819	5.2251	6.64228	7.30414	7.12301	6.99291	6.79614	6.51892	6.16189	5.95645
	24	0.274176	0.407922	0.154557	0.011979	-0.27359	-0.575044	-0.844996	-0.590857	-0.254042	0.313591	0.929023	1.70753	1.99804	2.30373	2.39918	2.61531	2.57863				24	-0.429445	-0.0732589	0.0699862	-0.0676679	-0.0496441	0.55003	2.55234	5.11606	7.82297	8.82144	9.43175	9.60738	9.41773	8.74804	8.11652	8.00233	8.1782
	25	-0.151145	0.185782	0.0180876	0.0610394	-0.0234212	-0.0903427	-0.173165	-0.308366	0.255932	1.11745	2.52175	3.76951	4.83568	5.68167	6.6186	7.50173	8.25814				25	-0.69977	-0.830829	-0.413169	-0.082235	0.543036	1.48297	2.73175	4.5065	5.73839	6.74773	7.2891	7.65745	7.86657	8.01373	8.22388	8.62509	8.99059
	26	-0.275705	-0.0316598	0.19382	0.1298	-0.056063	0.0398078	0.255357	0.644605	0.58849	0.442461	0.944004	2.2463	3.7373	4.73624	4.97453	5.20435	5.12962				26	-1.16049	-0.991833	-0.343356	0.213664	0.869768	1.41225	2.38192	4.04638	5.64218	6.50577	6.86025	7.16863	7.66541	7.61078	7.20945	6.84552	6.60791
	27	-0.0642949	-0.0283461	-0.0035873	0.0123445	0.0276527	0.0562311	0.0629799	0.0702466	0.0866799	0.183775	0.273232	0.357317	0.422453	0.520937	0.632646	0.747234	0.785613				27	-0.136502	-0.0966069	-0.0577621	0.0047939	0.0901781	0.195899	0.339094	0.475207	0.597156	0.676832	0.739336	0.800546	0.840778	0.868978	0.888745	0.894649	0.933962
	28	-0.335535	0.145593	0.204673	0.221285	-0.043765	-0.192251	-0.232791	0.010057	0.319092	0.752187	1.23509	2.19028	3.14957	3.9336	4.36241	4.45478	4.27079				28	-0.484059	-0.343224	-0.495042	-0.293317	0.337232	1.27841	2.30519	3.42501	4.43464	5.31867	5.73033	6.09042	6.26911	6.26198	5.91464	5.23951	4.53473
	1	0.071671	-0.038854	-0.023806	0.0120637	-0.0542339	0.0331592	0.00569373	0.136951	0.248731	0.463307	0.698261	1.08683	1.55968	2.11125	2.47512	2.7564	2.8429	solitarious			1	-0.631298	-0.51179	-0.242618	0.16411	0.373848	0.847748	1.53744	2.61305	3.59739	4.07455	4.13892	4.08504	4.13028	4.1998	4.16491	4.21193	4.24076	solitarious
	2	0.165684	0.11562	0.102334	0.0443966	-0.170127	-0.257907	-0.368605	-0.139098	-0.0249579	0.395947	1.04799	1.75084	2.29229	2.49544	2.73222	3.00449	3.23435				2	-0.497014	-0.367848	-0.11784	0.0859079	0.31585	0.580943	1.04615	1.90767	2.95513	4.06553	4.82041	5.1121	5.02772	4.77581	4.43647	4.1406	4.06653
	3	-0.426276	0.173614	0.178649	0.16508	-0.0886361	-0.00243157	0.0148955	0.0488154	0.240634	0.809235	1.74919	2.64283	3.59426	4.15631	4.79753	5.3266	5.49651				3	-0.10002	0.114884	-0.0423147	-0.130051	-0.119755	0.277257	1.85387	4.39666	7.73795	10.241	11.6967	12.1801	12.285	12.2461	12.1007	11.8847	11.6268
	4	0.176716	0.058508	-0.180346	-0.137664	-0.0447256	0.127511	0.0104748	0.0687485	-0.0455111	-0.0967748	-0.117544	0.274699	0.748579	1.20218	1.43529	1.56502	1.37973				4	-0.186433	-0.10634	-0.0173364	0.059223	0.0941656	0.15672	0.449314	1.1829	1.95499	2.45873	2.57703	2.63794	2.6721	2.65831	2.56108	2.49902	2.3573
	5	0.634303	0.367964	0.0250324	-0.156562	-0.426468	-0.444269	-0.197794	0.219917	0.462907	0.709364	1.34945	2.46527	4.43772	5.72667	6.45914	5.88328	5.37808				5	0.154624	0.0691842	-0.0334134	-0.0360708	-0.12464	-0.0296837	2.34228	5.5357	9.17672	11.0872	12.0621	12.3835	12.2321	12.2132	12.3592	12.2267	11.9444
	6	0.166282	0.0654285	-0.00631151	-0.0915726	-0.0643004	-0.0695262	0.0749382	0.246632	0.483263	0.649491	0.933859	1.30042	1.79889	1.8438	2.28402	2.70485	3.00822				6	-0.354198	-0.288777	-0.105801	0.0622335	0.293045	0.393497	1.14685	2.16267	3.45002	4.06081	4.47153	4.71489	5.05539	4.80356	5.0415	5.2821	5.38354
	7	0.398001	0.179544	-0.141547	-0.241476	-0.177047	-0.0174749	-0.105323	-0.360522	-0.52857	0.326516	2.18298	4.60703	6.63312	9.97151	12.5087	14.5145	13.9495				7	-0.896199	-0.478508	-0.282461	0.272308	0.21511	1.16975	2.44491	5.1766	8.23043	11.8937	14.3692	15.7234	16.0548	15.8888	15.7967	15.7148	15.6652
	8	0.264242	0.069795	-0.0615297	-0.129267	-0.128046	-0.0151946	0.0803345	0.358006	0.886666	1.95921	3.59027	5.33922	7.05831	8.46776	9.71029	10.7048	11.5009				8	-0.729461	-0.699307	-0.582547	-0.264476	0.541441	1.73435	2.99346	4.19719	5.44227	6.67233	7.82295	8.4987	9.0366	9.33338	9.73387	10.0141	10.2268
	9	-0.35399	-0.313019	0.0149418	0.184217	0.204472	0.263378	0.77961	1.2056	1.57773	1.89983	2.55535	3.99325	5.60326	7.41387	8.80377	9.94573	10.6487				9	-2.70275	-1.86604	-0.696646	0.568177	1.76389	2.93336	4.20371	5.56734	6.58674	7.54674	8.11254	8.76585	9.07335	9.31125	9.56184	9.99184	10.5028
	10	-0.0285243	-0.0205164	0.00672469	-0.0135519	0.0100844	0.0457835	0.00265656	-0.113385	-0.132669	0.347242	1.13686	1.96781	2.61174	3.09592	3.46332	3.66754	3.72168				10	-0.226038	-0.173638	-0.0781108	0.00479759	0.120025	0.352964	0.977076	1.98048	3.22161	4.28518	4.92348	5.05479	4.87511	4.6345	4.46409	4.26824	4.03384
	11	-0.269895	-0.0215208	0.12229	0.19313	0.0364529	-0.0604575	-0.225392	-0.251959	-0.191469	0.304172	1.07084	1.98418	2.6561	3.10797	3.39173	3.42046	3.41437				11	-0.779135	-0.540773	-0.175451	0.14387	0.515164	0.836325	1.55784	2.4585	3.42631	4.40566	5.13345	5.60468	5.54526	5.3071	5.06747	4.80134	4.59899
	12	-0.0735723	-0.123785	0.123732	0.0227244	0.0371542	0.0137461	-0.217293	-0.589942	-0.627837	0.288991	1.15862	1.72687	1.79161	2.03634	2.36066	2.37723	2.28831				12	-0.0624426	-0.15042	-0.101998	-0.0427438	0.116593	0.241011	0.680693	1.54137	2.81836	4.18753	4.88449	5.02917	4.6931	4.39091	4.11422	3.82192	3.54421
	13	-0.142027	-0.096226	-0.132267	0.0208661	0.233916	0.115738	-0.346622	-0.922208	-0.783017	-0.0550767	0.710975	1.53694	2.31354	2.93407	3.2595	2.89417	2.93244				13	0.0372033	-0.15712	-0.30189	-0.317044	0.0534294	0.685421	2.05753	4.30008	7.05024	9.08584	9.98283	10.0462	9.95638	9.75911	9.35428	8.80683	7.61273
	14	-0.25376	-0.123802	-0.008404	0.224849	0.19465	-0.0335325	-0.389413	-0.595612	-0.080747	0.758516	1.96804	3.07876	4.1611	4.83269	5.24548	5.49909	5.59554				14	-0.197835	-0.289441	-0.282104	-0.103639	0.03176	0.841259	2.07829	3.66489	5.17186	6.13966	7.13075	7.62293	8.25908	8.35034	8.1556	7.96108	7.70791
	15	-0.614085	-0.221902	-0.0542405	0.0778016	0.286726	0.5257	0.655057	0.190474	-0.148566	-0.119728	1.31648	2.88211	4.32523	5.00473	5.48842	5.73797	5.59812				15	-1.17672	-0.588475	-0.127843	0.179066	0.641761	1.07221	1.62486	2.08683	2.82225	3.79281	4.72908	5.08593	4.98746	4.77905	4.63811	4.43714	4.08757
	16	-0.588998	-0.310061	-0.130852	0.124863	0.343989	0.561059	0.262724	-0.172711	-0.533927	-0.278244	0.352852	1.19178	1.88999	2.25956	2.40618	2.4256	2.36254				16	-0.686329	-0.361598	-0.0433686	0.219263	0.315345	0.556687	0.593277	1.119	2.21319	3.34121	4.03715	4.07203	4.08448	3.79621	3.42195	3.04708	2.96164
	17	-0.137044	0.138281	0.166211	0.0924951	-0.0995078	-0.160436	-0.576287	-0.962125	-1.14598	0.681086	3.33172	6.1628	7.62103	8.45033	8.86739	8.94652	8.81726				17	-0.425141	-0.186562	-0.011472	0.090388	0.143362	0.389425	1.26181	2.53387	3.89927	4.82321	5.48014	5.84541	5.99673	6.0218	5.97578	5.94854	5.84907
	18	0.0567475	0.040312	0.117434	0.0299042	-0.0782212	-0.166176	-0.0811302	-0.0234425	0.047938	0.754843	2.34765	4.31146	5.6297	6.23806	6.50763	6.54612	6.33358				18	-0.317186	-0.228768	-0.0282269	0.0988475	0.194566	0.280767	1.35468	3.29812	5.82199	8.06119	9.72536	10.426	10.1388	9.45941	8.86125	8.24293	7.61453
	19	-0.665335	-0.237642	-0.14474	0.0997672	0.394608	0.553342	0.160485	-0.0585249	-0.408203	0.844371	2.90667	5.6491	7.81265	9.27758	9.76372	10.2794	9.77096				19	-0.788398	-0.645958	-0.652777	-0.489267	0.897047	1.67935	3.14954	3.65114	5.45386	8.04981	10.6107	12.0947	11.7386	10.7655	9.88639	9.06242	8.44604
	Time (s)	0	1	2	3	4	5	6	7	8	9	10	11	12	13	14	15	16				Time (s)	0	1	2	3	4	5	6	7	8	9	10	11	12	13	14	15	16
	mean	-0.061542	0.00344165	0.0109405	0.0429169	0.0340411	-0.0264353	-0.185193	-0.293764	-0.15795	0.581085	1.71513	3.0214	4.06485	4.83126	5.29855	5.51973	5.49663				mean	-0.466622	-0.380658	-0.23341	-0.00787975	0.312402	0.831947	1.82174	3.25544	4.88621	6.28977	7.20625	7.62671	7.64338	7.4455	7.19316	6.93655	6.67145
	CI (lower)	-0.159785	-0.056953	-0.0506372	0.00493632	-0.024902	-0.149605	-0.39709	-0.585961	-0.398542	0.424822	1.43475	2.55556	3.45466	4.12062	4.51845	4.70001	4.68501				CI (lower)	-0.647407	-0.509242	-0.300354	-0.0648726	0.220635	0.679952	1.57648	2.82353	4.21338	5.43809	6.21781	6.57785	6.58565	6.41569	6.19664	5.97991	5.76249
	CI (upper)	0.0399546	0.0621785	0.0481889	0.0825858	0.0991344	0.0745979	-0.0513148	-0.0951328	0.085282	0.791092	2.05354	3.56879	4.77733	5.68155	6.22845	6.49984	6.46111				CI (upper)	-0.337165	-0.293475	-0.177861	0.049778	0.4412	1.02531	2.09576	3.73126	5.59897	7.2534	8.3369	8.84148	8.85627	8.63288	8.34493	8.06511	7.75646

[truncated: 9 more sheets: Fig. 5c,d, Fig. 5f, Fig. 5g, suppl. Fig. 2c,f, suppl. Fig. 2h,j, suppl. Fig. 3c, suppl. Fig. 3d, suppl. Fig. 4a,c, suppl. Fig. 4b,d]
